# Supplementary material for: Non‐Native Woody Plant Species Show Different Leaf Functional Traits and Herbivory Levels From Native Ones in the Urban Areas of Beijing, China
Source: Ecol Evol. 2025 Aug 8;15(8):e71947. doi: 10.1002/ece3.71947 (PMC12334854; doi:10.1002/ece3.71947)
Supplement: Supplementary file 2 — Data S1: ece371947‐sup‐0002‐DataS1.xlsx. [file ECE3-15-e71947-s002.xlsx]

## Sheet: Data
tree_id	Park	Lon	Lat	family	genus	species	lifeform	type	DHB	Herbivory	herbivory	her+0.001	h/1-h	logitHerbivory	logitHer	C	lgC	N	CN	lgC/N	NP	lgN/P	lgN	P	lgP	Totalphenols	lgTotalphenols	LA	lgLA	SLA	lgSLA
1	aosen	116.389	40.0193	Rosaceae	Rosa	Rosa_xanthina	shrub	non-native		5.5	0.055	0.056	0.059322	-2.82477	-1.22678	425	2.62839	26.1	16.2835	1.21175	10.4671	1.01983	1.41664	2.49353	0.396814			1.2134	0.084004	203.676	2.30894
2	aosen	116.389	40.0193	Fagaceae	Quercus	Quercus_mongolica	tree	native	25.4777	1.2	0.012	0.013	0.0131712	-4.32972	-1.88037	448	2.65128	21.5	20.8372	1.31884	13.4375	1.12832	1.33244	1.6	0.20412			35.1239	1.5456	121.041	2.08293
3	aosen	116.389	40.0193	Adoxaceae	Viburnum	Viburnum_opulus	shrub	native		2.5	0.025	0.026	0.026694	-3.62331	-1.57359	475	2.67669	10.6	44.8113	1.65139	5.62548	0.75016	1.02531	1.88428	0.275146	3.45856	0.538895	12.8721	1.10965	139.745	2.14534
4	aosen	116.389	40.0193	Rosaceae	Spiraea	Spiraea_salicifolia	shrub	native		0.4	0.004	0.005	0.00502513	-5.2933	-2.29885	474	2.67578	19.3	24.5596	1.39022	6.51507	0.813919	1.28556	2.96236	0.471639			1.5426	0.188253	125.461	2.09851
5	aosen	116.389	40.0193	Malvaceae	Grewia	Grewia_biloba	shrub	native		0.4	0.004	0.005	0.00502513	-5.2933	-2.29885	437	2.64048	27.5	15.8909	1.20115	11.1564	1.04752	1.43933	2.46496	0.391809			51.0166	1.70771	297.474	2.47345
6	aosen	116.389	40.0193	Cornaceae	Cornus	Cornus_officinalis	shrub	native	2.86624	2.2	0.022	0.023	0.0235415	-3.74899	-1.62817	440	2.64345	15.6	28.2051	1.45033	3.46773	0.540046	1.19312	4.49862	0.653079			79.0298	1.89779	224.553	2.35132
7	aosen	116.389	40.0193	Rosaceae	Prunus	Prunus_armeniaca	tree	non-native	20.0637	0.6	0.006	0.007	0.00704935	-4.95482	-2.15185	431	2.63448	20.3	21.2315	1.32698	11.772	1.07085	1.3075	1.72443	0.236647	6.56369	0.817148	27.8365	1.44461	92.1422	1.96446
8	aosen	116.389	40.0193	Rosaceae	Crataegus	Crataegus_pinnatifida	tree	native	5.41401	1.1	0.011	0.012	0.0121457	-4.41078	-1.91558	478	2.67943	18.9	25.291	1.40297	10.8585	1.03577	1.27646	1.74057	0.240691			21.001	1.32224	93.6227	1.97138
9	aosen	116.389	40.0193	Celastraceae	Euonymus	Euonymus_maackii	tree	native	24.2038	6.6	0.066	0.067	0.0718114	-2.63371	-1.14381	427	2.63043	22.8	18.7281	1.27249	5.30242	0.724474	1.35793	4.29993	0.633461			18.2632	1.26158	144.997	2.16136
10	aosen	116.389	40.0193	Celastraceae	Euonymus	Euonymus_alatus	shrub	native		1.5	0.015	0.016	0.0162602	-4.11904	-1.78888	464	2.66652	23.4	19.8291	1.2973	6.3376	0.801925	1.36922	3.69225	0.567291	4.88098	0.688507	2.2657	0.355202	116.536	2.06646
11	aosen	116.389	40.0193	Simaroubaceae	Ailanthus	Ailanthus_altissima	tree	native	19.7452	4.8	0.048	0.049	0.0515247	-2.96569	-1.28798	457	2.65992	21.3	21.4554	1.33154	11.375	1.05595	1.32838	1.87253	0.272428	7.66623	0.884582	24.4455	1.3882	131.137	2.11772
12	aosen	116.389	40.0193	Rosaceae	Cerasus	Cerasus_yedoensis	tree	non-native	9.87261	3	0.03	0.031	0.0319917	-3.44228	-1.49496	481	2.68215	24.5	19.6327	1.29298	16.2151	1.20992	1.38917	1.51094	0.179247	4.64452	0.666941	50.396	1.7024	121.366	2.0841
13	aosen	116.389	40.0193	Rhamnaceae	Ziziphus	Ziziphus_jujuba	tree	non-native	16.5605	0.2	0.002	0.003	0.00300903	-5.80614	-2.52157	455	2.65801	36.2	12.5691	1.0993	22.4925	1.35204	1.55871	1.60943	0.206671			9.50767	0.978074	101.582	2.00682
14	aosen	116.389	40.0193	Malvaceae	Hibiscus	Hibiscus_syriacus	shrub	non-native	2.54777	1.8	0.018	0.019	0.019368	-3.94413	-1.71292	385	2.58546	20.6	18.6893	1.27159	3.64595	0.561811	1.31387	5.6501	0.752056	1.71519	0.234313	8.5928	0.934135	100.195	2.00085
15	aosen	116.389	40.0193	Verbenaceae	Duranta	Duranta_erecta	shrub	non-native		0	0	0.001	0.001001	-6.90675	-2.99957	445	2.64836	11.4	39.0351	1.59146	8.31705	0.919969	1.0569	1.37068	0.136935			7.1621	0.85504	89.8498	1.95352
16	aosen	116.389	40.0193	Oleaceae	Jasminum	Jasminum_nudiflorum	shrub	non-native		0.2	0.002	0.003	0.00300903	-5.80614	-2.52157	435	2.63849	12.7	34.252	1.53469	7.92982	0.899264	1.1038	1.60155	0.20454	3.22338	0.508311	1.3198	0.120508	152.324	2.18277
17	aosen	116.389	40.0193	Rosaceae	Kerria	Kerria_japonica	shrub	non-native		0.3	0.003	0.004	0.00401606	-5.51745	-2.3962	438	2.64147	25.6	17.1094	1.23323	13.2938	1.12365	1.40824	1.92571	0.284592	3.96283	0.598006	14.0694	1.14828	182.117	2.26035
18	aosen	116.389	40.0193	Cornaceae	Cornus	Cornus_alba	shrub	non-native		4	0.04	0.041	0.0427529	-3.15232	-1.36903	442	2.64542	22	20.0909	1.303	9.50471	0.977939	1.34242	2.31464	0.364484	10.1527	1.00658	72.5257	1.86049	141.018	2.14927
19	aosen	116.389	40.0193	Salicaceae	Populus	Populus_tomentosa	tree	non-native	33.121	1.8	0.018	0.019	0.019368	-3.94413	-1.71292	464	2.66652	21.5	21.5814	1.33408	13.1611	1.11929	1.33244	1.6336	0.213147	2.76903	0.442328	52.7964	1.7226	112.254	2.0502
20	aosen	116.389	40.0193	Sapindaceae	Koelreuteria	Koelreuteria_paniculata	tree	native	18.1529	14.7	0.147	0.148	0.173709	-1.75037	-0.760178	473	2.67486	20.7	22.8502	1.35889	8.0878	0.90783	1.31597	2.55941	0.40814	21.2784	1.32794	10.9049	1.03762	130.69	2.11624
21	aosen	116.389	40.0193	Oleaceae	Forsythia	Forsythia_suspensa	shrub	non-native		0.2	0.002	0.003	0.00300903	-5.80614	-2.52157	476	2.67761	25.2	18.8889	1.27621	10.4477	1.01902	1.4014	2.41202	0.382381	7.4864	0.874273	16.2211	1.21008	138.258	2.14069
22	aosen	116.389	40.0193	Anacardiaceae	Cotinus	Cotinus_coggygria	tree	native	17.5159	0	0	0.001	0.001001	-6.90675	-2.99957	463	2.66558	20.9	22.1531	1.34543	8.76787	0.942894	1.32015	2.3837	0.377252	22.9068	1.35996	15.8426	1.19983	123.084	2.0902
23	aosen	116.389	40.0193	Rosaceae	Prunus	Amygdalus_persica	tree	non-native	11.465	2.3	0.023	0.024	0.0245902	-3.70541	-1.60924	446	2.64933	29	15.3793	1.18694	11.9826	1.07855	1.4624	2.42018	0.383847	2.72362	0.435146	20.8361	1.31882	184.495	2.26598
24	aosen	116.389	40.0193	Rosaceae	Amygdalus	Amygdalus_triloba	shrub	native	5.41401	1	0.01	0.011	0.0111223	-4.4988	-1.9538	455	2.65801	26.9	16.9145	1.22826	10.6853	1.02879	1.42975	2.51749	0.400967	9.97514	0.998919	13.1729	1.11968	118.342	2.07314
25	aosen	116.389	40.0193	Caprifoliaceae	Lonicera	Lonicera_japonica	shrub	non-native	7.32484	0.5	0.005	0.006	0.00603622	-5.10998	-2.21924	449	2.65225	18	24.9444	1.39697	6.32005	0.80072	1.25527	2.84808	0.454552	6.41774	0.807382	17.3652	1.23968	138.965	2.1429
26	aosen	116.389	40.0193	Lythraceae	Lagerstroemia	Lagerstroemia_indica	shrub	non-native	2.54777	0.2	0.002	0.003	0.00300903	-5.80614	-2.52157	415	2.61805	17.8	23.3146	1.36763	5.06087	0.704225	1.25042	3.51718	0.546195	14.7857	1.16984	4.40643	0.644087	123.985	2.09337
27	aosen	116.389	40.0193	Rosaceae	Prunus	Prunus_cerasifera	tree	non-native	11.1465	1.4	0.014	0.015	0.0152284	-4.18459	-1.81734	464	2.66652	18.7	24.8128	1.39468	14.3992	1.15834	1.27184	1.29868	0.113503	9.27754	0.967433	14.9644	1.17506	173.667	2.23972
28	aosen	116.389	40.0193	Moraceae	Morus	Morus_alba	tree	native	32.4841	1.2	0.012	0.013	0.0131712	-4.32972	-1.88037	417	2.62014	36.4	11.456	1.05903	11.9086	1.07586	1.5611	3.05661	0.485239	2.2196	0.346275	94.6266	1.97601	188.557	2.27544
29	aosen	116.389	40.0193	Oleaceae	Syringa	Syringa_oblata	shrub	non-native	3.18471	0.6	0.006	0.007	0.00704935	-4.95482	-2.15185	465	2.66745	19.8	23.4848	1.37079	7.98263	0.902146	1.29667	2.48039	0.394519	5.61391	0.749265	32.4347	1.51101	102.848	2.01219
30	aosen	116.389	40.0193	Magnoliaceae	Yulania	Yulania_denudata	tree	non-native	11.465	2.8	0.028	0.029	0.0298661	-3.51103	-1.52482	441	2.64444	21.2	20.8019	1.3181	16.7596	1.22426	1.32634	1.26495	0.102073	2.54091	0.40499	69.3052	1.84077	151.895	2.18154
31	aosen	116.389	40.0193	Oleaceae	Fraxinus	Fraxinus_chinensis	tree	native	20.7006	0.3	0.003	0.004	0.00401606	-5.51745	-2.3962	464	2.66652	20.4	22.7451	1.35689	8.1596	0.911669	1.30963	2.50012	0.397961	3.67901	0.565731	12.7677	1.10611	107.657	2.03204
32	aosen	116.389	40.0193	Moraceae	Broussonetia	Broussonetia_papyrifera	tree	native	33.121	0.2	0.002	0.003	0.00300903	-5.80614	-2.52157	395	2.5966	36.3	10.8815	1.03669	13.1154	1.11778	1.55991	2.76774	0.442125	1.94126	0.288085	38.484	1.58528	130.591	2.11591
33	aosen	116.389	40.0193	Platanaceae	Platanus	Platanus_acerifolia	tree	non-native	39.8089	0.8	0.008	0.009	0.00908174	-4.70149	-2.04183	456	2.65896	21.2	21.5094	1.33263	14.4086	1.15862	1.32634	1.47135	0.167715	3.10029	0.491402	49.107	1.69114	168.415	2.22638
34	aosen	116.389	40.0193	Sapindaceae	Acer	Acer_pictum	tree	native	25.1592	1.7	0.017	0.018	0.0183299	-3.99922	-1.73684	456	2.65896	16.4	27.8049	1.44412	10.7695	1.03219	1.21484	1.52282	0.182649			25.7744	1.41119	113.153	2.05367
35	aosen	116.389	40.0193	Fabaceae	Styphnolobium	Styphnolobium_japonicum	tree	non-native	21.9745	0.9	0.009	0.01	0.010101	-4.59512	-1.99564	444	2.64738	29.4	15.102	1.17904	14.7489	1.16876	1.46835	1.99336	0.299586	3.87824	0.588635	6.3788	0.804739	266.604	2.42587
36	aosen	116.389	40.0193	Salicaceae	Salix	Salix_babylonica	tree	non-native	32.4841	0.6	0.006	0.007	0.00704935	-4.95482	-2.15185	454	2.65706	26.7	17.0037	1.23054	10.403	1.01716	1.42651	2.56657	0.409353	1.95929	0.292099	7.996	0.902873	174.176	2.24099
37	aosen	116.389	40.0193	Ulmaceae	Ulmus	Ulmus_pumila	tree	native	39.8089	3.9	0.039	0.04	0.0416667	-3.17805	-1.38021	438	2.64147	29.7	14.7475	1.16872	9.20895	0.96421	1.47276	3.22512	0.508546	7.56921	0.87905	17.0567	1.2319	150.861	2.17858
38	aosen	116.389	40.0193	Caprifoliaceae	Weigela	Weigela_florida	shrub	native	2.86624	1.1	0.011	0.012	0.0121457	-4.41078	-1.91558	460	2.66276	14.6	31.5068	1.4984	6.33676	0.801868	1.16435	2.30401	0.362485	4.52406	0.655528	11.1871	1.04872	157.131	2.19626
39	aosen	116.389	40.0193	Ebenaceae	Diospyros	Diospyros_kaki	tree	non-native	13.3758	4.4	0.044	0.045	0.0471204	-3.05505	-1.32679	432	2.63548	21.7	19.9078	1.29902	19.2142	1.28362	1.33646	1.12937	0.0528368	11.5745	1.0635	42.3665	1.62702	96.3847	1.98401
40	aosen	116.389	40.0193	Rosaceae	Rosa	Rosa_xanthina	shrub	non-native		0.8	0.008	0.009	0.00908174	-4.70149	-2.04183	425	2.62839	26.1	16.2835	1.21175	10.4671	1.01983	1.41664	2.49353	0.396814			1.2134	0.084004	203.676	2.30894
41	aosen	116.389	40.0193	Fagaceae	Quercus	Quercus_mongolica	tree	native	23.8854	4.4	0.044	0.045	0.0471204	-3.05505	-1.32679	448	2.65128	21.5	20.8372	1.31884	13.4375	1.12832	1.33244	1.6	0.20412			35.1239	1.5456	121.041	2.08293
42	aosen	116.389	40.0193	Malvaceae	Grewia	Grewia_biloba	shrub	native		0.4	0.004	0.005	0.00502513	-5.2933	-2.29885	437	2.64048	27.5	15.8909	1.20115	11.1564	1.04752	1.43933	2.46496	0.391809			51.0166	1.70771	297.474	2.47345
43	aosen	116.389	40.0193	Cornaceae	Cornus	Cornus_officinalis	shrub	native	2.54777	3.66667	0.0366667	0.0376667	0.039141	-3.24059	-1.40737	440	2.64345	15.6	28.2051	1.45033	3.46773	0.540046	1.19312	4.49862	0.653079			79.0298	1.89779	224.553	2.35132
44	aosen	116.389	40.0193	Rosaceae	Prunus	Prunus_armeniaca	tree	non-native	29.9363	10	0.1	0.101	0.112347	-2.18616	-0.949438	431	2.63448	20.3	21.2315	1.32698	11.772	1.07085	1.3075	1.72443	0.236647	6.56369	0.817148	27.8365	1.44461	92.1422	1.96446
45	aosen	116.389	40.0193	Rosaceae	Crataegus	Crataegus_pinnatifida	tree	native	8.59873	1.3	0.013	0.014	0.0141988	-4.2546	-1.84775	478	2.67943	18.9	25.291	1.40297	10.8585	1.03577	1.27646	1.74057	0.240691			21.001	1.32224	93.6227	1.97138
46	aosen	116.389	40.0193	Celastraceae	Euonymus	Euonymus_maackii	tree	native	14.6497	0.333333	0.00333333	0.00433333	0.00435219	-5.43708	-2.36129	427	2.63043	22.8	18.7281	1.27249	5.30242	0.724474	1.35793	4.29993	0.633461			18.2632	1.26158	144.997	2.16136
47	aosen	116.389	40.0193	Celastraceae	Euonymus	Euonymus_alatus	shrub	native		12.6	0.126	0.127	0.145475	-1.92775	-0.837211	464	2.66652	23.4	19.8291	1.2973	6.3376	0.801925	1.36922	3.69225	0.567291	4.88098	0.688507	2.2657	0.355202	116.536	2.06646
48	aosen	116.389	40.0193	Simaroubaceae	Ailanthus	Ailanthus_altissima	tree	native	51.2739	6.3	0.063	0.064	0.0683761	-2.68273	-1.1651	457	2.65992	21.3	21.4554	1.33154	11.375	1.05595	1.32838	1.87253	0.272428	7.66623	0.884582	24.4455	1.3882	131.137	2.11772
49	aosen	116.389	40.0193	Malvaceae	Hibiscus	Hibiscus_syriacus	shrub	non-native	6.05096	4.8	0.048	0.049	0.0515247	-2.96569	-1.28798	385	2.58546	20.6	18.6893	1.27159	3.64595	0.561811	1.31387	5.6501	0.752056	1.71519	0.234313	8.5928	0.934135	100.195	2.00085
50	aosen	116.389	40.0193	Oleaceae	Jasminum	Jasminum_nudiflorum	shrub	non-native		0.2	0.002	0.003	0.00300903	-5.80614	-2.52157	435	2.63849	12.7	34.252	1.53469	7.92982	0.899264	1.1038	1.60155	0.20454	3.22338	0.508311	1.3198	0.120508	152.324	2.18277
51	aosen	116.389	40.0193	Rosaceae	Kerria	Kerria_japonica	shrub	non-native		4.5	0.045	0.046	0.048218	-3.03202	-1.31679	438	2.64147	25.6	17.1094	1.23323	13.2938	1.12365	1.40824	1.92571	0.284592	3.96283	0.598006	14.0694	1.14828	182.117	2.26035
52	aosen	116.389	40.0193	Cornaceae	Cornus	Cornus_alba	shrub	non-native		6.8	0.068	0.069	0.0741139	-2.60215	-1.1301	442	2.64542	22	20.0909	1.303	9.50471	0.977939	1.34242	2.31464	0.364484	10.1527	1.00658	72.5257	1.86049	141.018	2.14927
53	aosen	116.389	40.0193	Salicaceae	Populus	Populus_tomentosa	tree	non-native	33.4395	3	0.03	0.031	0.0319917	-3.44228	-1.49496	464	2.66652	21.5	21.5814	1.33408	13.1611	1.11929	1.33244	1.6336	0.213147	2.76903	0.442328	52.7964	1.7226	112.254	2.0502
54	aosen	116.389	40.0193	Sapindaceae	Koelreuteria	Koelreuteria_paniculata	tree	native	9.87261	1.1	0.011	0.012	0.0121457	-4.41078	-1.91558	473	2.67486	20.7	22.8502	1.35889	8.0878	0.90783	1.31597	2.55941	0.40814	21.2784	1.32794	10.9049	1.03762	130.69	2.11624
55	aosen	116.389	40.0193	Oleaceae	Forsythia	Forsythia_suspensa	shrub	non-native		0.4	0.004	0.005	0.00502513	-5.2933	-2.29885	481	2.68215	27.5	17.4909	1.24281	15.6984	1.19586	1.43933	1.75177	0.243477	7.4864	0.874273	16.3098	1.21245	138.258	2.14069
56	aosen	116.389	40.0193	Anacardiaceae	Cotinus	Cotinus_coggygria	tree	native	16.5605	1	0.01	0.011	0.0111223	-4.4988	-1.9538	463	2.66558	20.9	22.1531	1.34543	8.76787	0.942894	1.32015	2.3837	0.377252	22.9068	1.35996	15.8426	1.19983	123.084	2.0902
57	aosen	116.389	40.0193	Rosaceae	Prunus	Amygdalus_persica	tree	non-native	12.1019	1	0.01	0.011	0.0111223	-4.4988	-1.9538	446	2.64933	29	15.3793	1.18694	11.9826	1.07855	1.4624	2.42018	0.383847	2.72362	0.435146	20.8361	1.31882	184.495	2.26598
58	aosen	116.389	40.0193	Rosaceae	Amygdalus	Amygdalus_triloba	shrub	native	6.6879	1	0.01	0.011	0.0111223	-4.4988	-1.9538	455	2.65801	26.9	16.9145	1.22826	10.6853	1.02879	1.42975	2.51749	0.400967	9.97514	0.998919	13.1729	1.11968	118.342	2.07314
59	aosen	116.389	40.0193	Caprifoliaceae	Lonicera	Lonicera_japonica	shrub	non-native	12.4204	3.8	0.038	0.039	0.0405827	-3.20441	-1.39166	449	2.65225	18	24.9444	1.39697	6.32005	0.80072	1.25527	2.84808	0.454552	6.41774	0.807382	17.3652	1.23968	138.965	2.1429
60	aosen	116.389	40.0193	Lythraceae	Lagerstroemia	Lagerstroemia_indica	shrub	non-native		14.8	0.148	0.149	0.175088	-1.74247	-0.756743	415	2.61805	17.8	23.3146	1.36763	5.06087	0.704225	1.25042	3.51718	0.546195	14.7857	1.16984	4.40643	0.644087	123.985	2.09337
61	aosen	116.389	40.0193	Rosaceae	Prunus	Prunus_cerasifera	tree	non-native	12.4204	5	0.05	0.051	0.0537408	-2.92358	-1.2697	464	2.66652	18.7	24.8128	1.39468	14.3992	1.15834	1.27184	1.29868	0.113503	9.27754	0.967433	14.9644	1.17506	173.667	2.23972
62	aosen	116.389	40.0193	Moraceae	Morus	Morus_alba	tree	native	3.18471	0.7	0.007	0.008	0.00806452	-4.82028	-2.09342	417	2.62014	36.4	11.456	1.05903	11.9086	1.07586	1.5611	3.05661	0.485239	2.2196	0.346275	94.6266	1.97601	188.557	2.27544
63	aosen	116.389	40.0193	Oleaceae	Syringa	Syringa_oblata	shrub	non-native	7.32484	2.3	0.023	0.024	0.0245902	-3.70541	-1.60924	465	2.66745	19.8	23.4848	1.37079	7.98263	0.902146	1.29667	2.48039	0.394519	5.61391	0.749265	32.4347	1.51101	102.848	2.01219
64	aosen	116.389	40.0193	Magnoliaceae	Yulania	Yulania_denudata	tree	non-native	7.00637	0.4	0.004	0.005	0.00502513	-5.2933	-2.29885	441	2.64444	21.2	20.8019	1.3181	16.7596	1.22426	1.32634	1.26495	0.102073	2.54091	0.40499	69.3052	1.84077	151.895	2.18154
65	aosen	116.389	40.0193	Oleaceae	Fraxinus	Fraxinus_chinensis	tree	native	22.293	0.3	0.003	0.004	0.00401606	-5.51745	-2.3962	464	2.66652	20.4	22.7451	1.35689	8.1596	0.911669	1.30963	2.50012	0.397961	3.67901	0.565731	12.7677	1.10611	107.657	2.03204
66	aosen	116.389	40.0193	Moraceae	Broussonetia	Broussonetia_papyrifera	tree	native	13.0573	0.2	0.002	0.003	0.00300903	-5.80614	-2.52157	395	2.5966	36.3	10.8815	1.03669	13.1154	1.11778	1.55991	2.76774	0.442125	1.94126	0.288085	38.484	1.58528	130.591	2.11591
67	aosen	116.389	40.0193	Platanaceae	Platanus	Platanus_acerifolia	tree	non-native	35.9873	0.3	0.003	0.004	0.00401606	-5.51745	-2.3962	456	2.65896	21.2	21.5094	1.33263	14.4086	1.15862	1.32634	1.47135	0.167715	3.10029	0.491402	49.107	1.69114	168.415	2.22638
68	aosen	116.389	40.0193	Sapindaceae	Acer	Acer_pictum	tree	native	36.6242	0.6	0.006	0.007	0.00704935	-4.95482	-2.15185	456	2.65896	16.4	27.8049	1.44412	10.7695	1.03219	1.21484	1.52282	0.182649			25.7744	1.41119	113.153	2.05367
69	aosen	116.389	40.0193	Fabaceae	Styphnolobium	Styphnolobium_japonicum	tree	non-native	25.1592	4.9	0.049	0.05	0.0526316	-2.94444	-1.27875	444	2.64738	29.4	15.102	1.17904	14.7489	1.16876	1.46835	1.99336	0.299586	3.87824	0.588635	6.3788	0.804739	266.604	2.42587
70	aosen	116.389	40.0193	Salicaceae	Salix	Salix_babylonica	tree	non-native	29.6178	0.333333	0.00333333	0.00433333	0.00435219	-5.43708	-2.36129	454	2.65706	26.7	17.0037	1.23054	10.403	1.01716	1.42651	2.56657	0.409353	1.95929	0.292099	7.996	0.902873	174.176	2.24099
71	aosen	116.389	40.0193	Ulmaceae	Ulmus	Ulmus_pumila	tree	native	20.7006	4.4	0.044	0.045	0.0471204	-3.05505	-1.32679	438	2.64147	29.7	14.7475	1.16872	9.20895	0.96421	1.47276	3.22512	0.508546	7.56921	0.87905	17.0567	1.2319	150.861	2.17858
72	aosen	116.389	40.0193	Caprifoliaceae	Weigela	Weigela_florida	shrub	native		1.3	0.013	0.014	0.0141988	-4.2546	-1.84775	460	2.66276	14.6	31.5068	1.4984	6.33676	0.801868	1.16435	2.30401	0.362485	4.52406	0.655528	11.1871	1.04872	157.131	2.19626
73	aosen	116.389	40.0193	Ebenaceae	Diospyros	Diospyros_kaki	tree	non-native	16.5605	1.8	0.018	0.019	0.019368	-3.94413	-1.71292	432	2.63548	21.7	19.9078	1.29902	19.2142	1.28362	1.33646	1.12937	0.0528368	11.5745	1.0635	42.3665	1.62702	96.3847	1.98401
74	aosen	116.389	40.0193	Rosaceae	Rosa	Rosa_xanthina	shrub	non-native		0.2	0.002	0.003	0.00300903	-5.80614	-2.52157	425	2.62839	26.1	16.2835	1.21175	10.4671	1.01983	1.41664	2.49353	0.396814			1.2134	0.084004	203.676	2.30894
75	aosen	116.389	40.0193	Rosaceae	Prunus	Prunus_armeniaca	tree	non-native	29.9363	4.3	0.043	0.044	0.0460251	-3.07857	-1.33701	431	2.63448	20.3	21.2315	1.32698	11.772	1.07085	1.3075	1.72443	0.236647	6.56369	0.817148	27.8365	1.44461	92.1422	1.96446
76	aosen	116.389	40.0193	Rosaceae	Crataegus	Crataegus_pinnatifida	tree	native	8.59873	0.5	0.005	0.006	0.00603622	-5.10998	-2.21924	478	2.67943	18.9	25.291	1.40297	10.8585	1.03577	1.27646	1.74057	0.240691			21.001	1.32224	93.6227	1.97138
77	aosen	116.389	40.0193	Celastraceae	Euonymus	Euonymus_maackii	tree	native	22.293	7.5	0.075	0.076	0.0822511	-2.49798	-1.08486	427	2.63043	22.8	18.7281	1.27249	5.30242	0.724474	1.35793	4.29993	0.633461			18.2632	1.26158	144.997	2.16136
78	aosen	116.389	40.0193	Celastraceae	Euonymus	Euonymus_alatus	shrub	native		0.2	0.002	0.003	0.00300903	-5.80614	-2.52157	464	2.66652	23.4	19.8291	1.2973	6.3376	0.801925	1.36922	3.69225	0.567291	4.88098	0.688507	2.2657	0.355202	116.536	2.06646
79	aosen	116.389	40.0193	Simaroubaceae	Ailanthus	Ailanthus_altissima	tree	native	23.2484	2.3	0.023	0.024	0.0245902	-3.70541	-1.60924	457	2.65992	21.3	21.4554	1.33154	11.375	1.05595	1.32838	1.87253	0.272428	7.66623	0.884582	24.4455	1.3882	131.137	2.11772
80	aosen	116.389	40.0193	Oleaceae	Jasminum	Jasminum_nudiflorum	shrub	non-native		5.5	0.055	0.056	0.059322	-2.82477	-1.22678	435	2.63849	12.7	34.252	1.53469	7.92982	0.899264	1.1038	1.60155	0.20454	3.22338	0.508311	1.3198	0.120508	152.324	2.18277
81	aosen	116.389	40.0193	Rosaceae	Kerria	Kerria_japonica	shrub	non-native		0.2	0.002	0.003	0.00300903	-5.80614	-2.52157	438	2.64147	25.6	17.1094	1.23323	13.2938	1.12365	1.40824	1.92571	0.284592	3.96283	0.598006	14.0694	1.14828	182.117	2.26035
82	aosen	116.389	40.0193	Cornaceae	Cornus	Cornus_alba	shrub	non-native		2.1	0.021	0.022	0.0224949	-3.79447	-1.64792	442	2.64542	22	20.0909	1.303	9.50471	0.977939	1.34242	2.31464	0.364484	10.1527	1.00658	72.5257	1.86049	141.018	2.14927
83	aosen	116.389	40.0193	Sapindaceae	Koelreuteria	Koelreuteria_paniculata	tree	native	16.879	4.5	0.045	0.046	0.048218	-3.03202	-1.31679	473	2.67486	20.7	22.8502	1.35889	8.0878	0.90783	1.31597	2.55941	0.40814	21.2784	1.32794	10.9049	1.03762	130.69	2.11624
84	aosen	116.389	40.0193	Oleaceae	Forsythia	Forsythia_suspensa	shrub	non-native		0.1	0.001	0.002	0.00200401	-6.21261	-2.6981	481	2.68215	27.5	17.4909	1.24281	15.6984	1.19586	1.43933	1.75177	0.243477	7.4864	0.874273	16.3098	1.21245	138.258	2.14069
85	aosen	116.389	40.0193	Anacardiaceae	Cotinus	Cotinus_coggygria	tree	native	13.0573	1.2	0.012	0.013	0.0131712	-4.32972	-1.88037	463	2.66558	20.9	22.1531	1.34543	8.76787	0.942894	1.32015	2.3837	0.377252	22.9068	1.35996	15.8426	1.19983	123.084	2.0902
86	aosen	116.389	40.0193	Caprifoliaceae	Lonicera	Lonicera_japonica	shrub	non-native	15.6051	3.4	0.034	0.035	0.0362694	-3.31678	-1.44046	449	2.65225	18	24.9444	1.39697	6.32005	0.80072	1.25527	2.84808	0.454552	6.41774	0.807382	17.3652	1.23968	138.965	2.1429
87	aosen	116.389	40.0193	Lythraceae	Lagerstroemia	Lagerstroemia_indica	shrub	non-native	3.50318	0.7	0.007	0.008	0.00806452	-4.82028	-2.09342	415	2.61805	17.8	23.3146	1.36763	5.06087	0.704225	1.25042	3.51718	0.546195	14.7857	1.16984	4.40643	0.644087	123.985	2.09337
88	aosen	116.389	40.0193	Moraceae	Morus	Morus_alba	tree	native	11.7834	4.28571	0.0428571	0.0438571	0.0458688	-3.08197	-1.33848	417	2.62014	36.4	11.456	1.05903	11.9086	1.07586	1.5611	3.05661	0.485239	2.2196	0.346275	94.6266	1.97601	188.557	2.27544
89	aosen	116.389	40.0193	Magnoliaceae	Yulania	Yulania_denudata	tree	non-native	8.9172	10	0.1	0.101	0.112347	-2.18616	-0.949438	441	2.64444	21.2	20.8019	1.3181	16.7596	1.22426	1.32634	1.26495	0.102073	2.54091	0.40499	69.3052	1.84077	151.895	2.18154
90	aosen	116.389	40.0193	Oleaceae	Fraxinus	Fraxinus_chinensis	tree	native	27.707	0.2	0.002	0.003	0.00300903	-5.80614	-2.52157	464	2.66652	20.4	22.7451	1.35689	8.1596	0.911669	1.30963	2.50012	0.397961	3.67901	0.565731	12.7677	1.10611	107.657	2.03204
91	aosen	116.389	40.0193	Moraceae	Broussonetia	Broussonetia_papyrifera	tree	native	21.9745	2.2	0.022	0.023	0.0235415	-3.74899	-1.62817	395	2.5966	36.3	10.8815	1.03669	13.1154	1.11778	1.55991	2.76774	0.442125	1.94126	0.288085	38.484	1.58528	130.591	2.11591
92	aosen	116.389	40.0193	Sapindaceae	Acer	Acer_pictum	tree	native	31.2102	7.8	0.078	0.079	0.0857763	-2.45601	-1.06663	456	2.65896	16.4	27.8049	1.44412	10.7695	1.03219	1.21484	1.52282	0.182649			25.7744	1.41119	113.153	2.05367
93	aosen	116.389	40.0193	Fabaceae	Styphnolobium	Styphnolobium_japonicum	tree	non-native	30.8917	0.5	0.005	0.006	0.00603622	-5.10998	-2.21924	444	2.64738	29.4	15.102	1.17904	14.7489	1.16876	1.46835	1.99336	0.299586	3.87824	0.588635	6.3788	0.804739	266.604	2.42587
94	aosen	116.389	40.0193	Salicaceae	Salix	Salix_babylonica	tree	non-native	39.4904	0.333333	0.00333333	0.00433333	0.00435219	-5.43708	-2.36129	454	2.65706	26.7	17.0037	1.23054	10.403	1.01716	1.42651	2.56657	0.409353	1.95929	0.292099	7.996	0.902873	174.176	2.24099
95	aosen	116.389	40.0193	Ulmaceae	Ulmus	Ulmus_pumila	tree	native	15.6051	3.88889	0.0388889	0.0398889	0.0415461	-3.18095	-1.38147	438	2.64147	29.7	14.7475	1.16872	9.20895	0.96421	1.47276	3.22512	0.508546	7.56921	0.87905	17.0567	1.2319	150.861	2.17858
96	aosen	116.389	40.0193	Caprifoliaceae	Weigela	Weigela_florida	shrub	native		0.6	0.006	0.007	0.00704935	-4.95482	-2.15185	460	2.66276	14.6	31.5068	1.4984	6.33676	0.801868	1.16435	2.30401	0.362485	4.52406	0.655528	11.1871	1.04872	157.131	2.19626
97	aosen	116.389	40.0193	Ebenaceae	Diospyros	Diospyros_kaki	tree	non-native	16.879	1.8	0.018	0.019	0.019368	-3.94413	-1.71292	432	2.63548	21.7	19.9078	1.29902	19.2142	1.28362	1.33646	1.12937	0.0528368	11.5745	1.0635	42.3665	1.62702	96.3847	1.98401
98	aosen	116.389	40.0193	Sapindaceae	Acer	Acer_pictum	tree	native	24.8408	0.571429	0.00571429	0.00671429	0.00675967	-4.99678	-2.17007	431	2.63448	21.7	19.8618	1.29802	12.346	1.09152	1.33646	1.75766	0.244935	5.9704	0.776003	27.6348	1.44146	115.749	2.06352
99	aosen	116.389	40.0193	Malvaceae	Firmiana	Firmiana_simplex	tree	non-native	43.949	2.6	0.026	0.027	0.0277492	-3.58455	-1.55675	482	2.68305	27.9	17.276	1.23744	10.3889	1.01657	1.4456	2.68556	0.429035	1.71691	0.234747	63.8112	1.8049	132.412	2.12193
100	aosen	116.389	40.0193	Oleaceae	Fraxinus	Fraxinus_chinensis	tree	native	14.9682	0.4	0.004	0.005	0.00502513	-5.2933	-2.29885	456	2.65896	25	18.24	1.26102	10.4312	1.01833	1.39794	2.39667	0.379607	3.67901	0.565731	11.666	1.06692	151.508	2.18044
101	aosen	116.389	40.0193	Rosaceae	Malus	Malus_spectabilis	tree	non-native	18.1529	1.3	0.013	0.014	0.0141988	-4.2546	-1.84775	469	2.67117	17.2	27.2674	1.43564	10.1261	1.00544	1.23553	1.69857	0.230084	8.26135	0.917051	10.3446	1.01471	93.8013	1.97221
102	aosen	116.389	40.0193	Rosaceae	Rosa	Rosa_chinensis	shrub	non-native		0.1	0.001	0.002	0.00200401	-6.21261	-2.6981	448	2.65128	17.3	25.896	1.41323	7.61215	0.881507	1.23805	2.27268	0.356539	12.5868	1.09991	8.18557	0.913049	151.548	2.18055
103	aosen	116.389	40.0193	Rosaceae	Cerasus	Cerasus_yedoensis	tree	non-native	11.7834	1.1	0.011	0.012	0.0121457	-4.41078	-1.91558	454	2.65706	24	18.9167	1.27684	5.95208	0.774669	1.38021	4.03221	0.605543	4.64452	0.666941	30.2984	1.48142	108.944	2.0372
104	aosen	116.389	40.0193	Bignoniaceae	Catalpa	Catalpa_bungei	tree	non-native	39.4904	0.4	0.004	0.005	0.00502513	-5.2933	-2.29885	449	2.65225	20.6	21.7961	1.33838	15.8268	1.19939	1.31387	1.30159	0.114474	3.78857	0.578475	48.2304	1.68332	130.305	2.11496
105	aosen	116.389	40.0193	Fabaceae	Styphnolobium	Styphnolobium_japonicum	tree	non-native	27.707	4.5	0.045	0.046	0.048218	-3.03202	-1.31679	468	2.67025	34.5	13.5652	1.13243	17.8086	1.25063	1.53782	1.93727	0.287189	3.87824	0.588635	8.67171	0.938105	266.604	2.42587
106	aosen	116.389	40.0193	Oleaceae	Syringa	Syringa_oblata	shrub	non-native	5.73248	0.2	0.002	0.003	0.00300903	-5.80614	-2.52157	458	2.66087	24.6	18.6179	1.26993	9.35968	0.971261	1.39094	2.6283	0.419674	5.61391	0.749265	47.7692	1.67915	102.848	2.01219
107	aosen	116.389	40.0193	Rosaceae	Malus	Malus_spectabilis	tree	non-native	16.5605	0.8	0.008	0.009	0.00908174	-4.70149	-2.04183	475	2.67669	21.1	22.5118	1.35241	11.307	1.05335	1.32428	1.86611	0.270937	8.21306	0.914505	15.3807	1.18698	98.2188	1.99219
108	aosen	116.389	40.0193	Rosaceae	Prunus	Prunus_cerasifera	tree	non-native	14.3312	8.1	0.081	0.082	0.0893246	-2.41548	-1.04903	445	2.64836	19.9	22.3618	1.34951	15.3394	1.18581	1.29885	1.29732	0.113045	9.27754	0.967433	12.0307	1.08029	173.667	2.23972
109	aosen	116.389	40.0193	Anacardiaceae	Cotinus	Cotinus_coggygria	tree	native	11.1465	0.7	0.007	0.008	0.00806452	-4.82028	-2.09342	457	2.65992	22.8	20.0439	1.30198	6.22756	0.794318	1.35793	3.66114	0.563617	22.9068	1.35996	15.6354	1.19411	123.084	2.0902
110	aosen	116.389	40.0193	Ebenaceae	Diospyros	Diospyros_kaki	tree	non-native	22.6115	3.9	0.039	0.04	0.0416667	-3.17805	-1.38021	443	2.6464	28.4	15.5986	1.19309	29.4428	1.46898	1.45332	0.964581	-0.0156612	11.5745	1.0635	32.1454	1.50712	73.6561	1.86721
111	aosen	116.389	40.0193	Salicaceae	Populus	Populus_tomentosa	tree	non-native	29.9363	1.9	0.019	0.02	0.0204082	-3.89182	-1.6902	464	2.66652	23.1	20.0866	1.30291	19.2981	1.28552	1.36361	1.19701	0.0780966	2.76903	0.442328	50.1496	1.70027	112.254	2.0502
112	aosen	116.389	40.0193	Caprifoliaceae	Weigela	Weigela_florida	shrub	native		4	0.04	0.041	0.0427529	-3.15232	-1.36903	461	2.6637	17.4	26.4943	1.42315	6.76386	0.830195	1.24055	2.5725	0.410355	4.52406	0.655528	17.2043	1.23564	157.131	2.19626
113	aosen	116.389	40.0193	Rosaceae	Rosa	Rosa_multiflora	shrub	non-native		3.7	0.037	0.038	0.039501	-3.23143	-1.40339	442	2.64542	20.8	21.25	1.32736	11.1093	1.04569	1.31806	1.8723	0.272376	10.7793	1.03259	5.15729	0.712421	158.032	2.19874
114	aosen	116.389	40.0193	Ulmaceae	Ulmus	Ulmus_pumila	tree	native	16.879	0.6	0.006	0.007	0.00704935	-4.95482	-2.15185	403	2.60531	14.8	27.2297	1.43504	8.04842	0.905711	1.17026	1.83887	0.264551	7.56921	0.87905	16.1321	1.20769	99.7089	1.99873
115	aosen	116.389	40.0193	Caprifoliaceae	Lonicera	Lonicera_japonica	shrub	non-native	6.36943	2.3	0.023	0.024	0.0245902	-3.70541	-1.60924	445	2.64836	19.6	22.7041	1.3561	6.6705	0.824159	1.29226	2.93831	0.468097	6.41774	0.807382	13.0316	1.115	135.751	2.13274
116	aosen	116.389	40.0193	Adoxaceae	Sambucus	Sambucus_williamsii	shrub	native	6.05096	1.6	0.016	0.017	0.017294	-4.0574	-1.7621	442	2.64542	31.4	14.0764	1.14849	9.5745	0.981116	1.49693	3.27955	0.515814	3.69137	0.567187	13.1501	1.11893	182.381	2.26098
117	aosen	116.389	40.0193	Platanaceae	Platanus	Platanus_acerifolia	tree	non-native	21.6561	0.1	0.001	0.002	0.00200401	-6.21261	-2.6981	461	2.6637	26.4	17.4621	1.2421	18.0746	1.25707	1.4216	1.46061	0.164535	3.10029	0.491402	100.964	2.00417	206.165	2.31421
118	aosen	116.389	40.0193	Oleaceae	Jasminum	Jasminum_nudiflorum	shrub	non-native		0	0	0.001	0.001001	-6.90675	-2.99957	442	2.64542	24.2	18.2645	1.26161	11.6231	1.06532	1.38382	2.08206	0.318494	3.22338	0.508311	1.3198	0.120508	152.324	2.18277
119	aosen	116.389	40.0193	Oleaceae	Forsythia	Forsythia_suspensa	shrub	non-native		2.6	0.026	0.027	0.0277492	-3.58455	-1.55675	481	2.68215	27.5	17.4909	1.24281	15.6984	1.19586	1.43933	1.75177	0.243477	7.4864	0.874273	16.3098	1.21245	138.258	2.14069
120	aosen	116.389	40.0193	Adoxaceae	Viburnum	Viburnum_opulus	shrub	native		3	0.03	0.031	0.0319917	-3.44228	-1.49496	466	2.66839	18.9	24.6561	1.39192	8.6662	0.937829	1.27646	2.18089	0.338633	3.45856	0.538895	21.9776	1.34198	186.936	2.27169
121	aosen	116.389	40.0193	Rosaceae	Prunus	Prunus_armeniaca	tree	non-native	15.6051	0.4	0.004	0.005	0.00502513	-5.2933	-2.29885	437	2.64048	17.2	25.407	1.40495	8.32199	0.920227	1.23553	2.06681	0.315301	6.56369	0.817148	21.8631	1.33971	105.892	2.02486
122	aosen	116.389	40.0193	Rosaceae	Kerria	Kerria_japonica	shrub	non-native		2.2	0.022	0.023	0.0235415	-3.74899	-1.62817	433	2.63649	26.8	16.1567	1.20835	7.63266	0.882676	1.42813	3.51123	0.545459	3.96283	0.598006	12.2041	1.08651	273.241	2.43655
123	aosen	116.389	40.0193	Simaroubaceae	Ailanthus	Ailanthus_altissima	tree	native	33.121	2.5	0.025	0.026	0.026694	-3.62331	-1.57359	456	2.65896	26	17.5385	1.24399	8.75243	0.942129	1.41497	2.9706	0.472845	7.66623	0.884582	41.3121	1.61608	151.042	2.1791
124	aosen	116.389	40.0193	Rosaceae	Rosa	Rosa_chinensis	shrub	non-native		0.6	0.006	0.007	0.00704935	-4.95482	-2.15185	442	2.64542	19.3	22.9016	1.35986	12.1004	1.0828	1.28556	1.59499	0.202758	13.2003	1.12058	10.3446	1.01471	124.672	2.09577
125	aosen	116.389	40.0193	Salicaceae	Salix	Salix_babylonica	tree	non-native	16.5605	0.3	0.003	0.004	0.00401606	-5.51745	-2.3962	425	2.62839	26.8	15.8582	1.20025	6.52849	0.814813	1.42813	4.10508	0.613322	1.95929	0.292099	19.7508	1.29559	221.952	2.34626
126	aosen	116.389	40.0193	Lythraceae	Lagerstroemia	Lagerstroemia_indica	shrub	non-native		1.6	0.016	0.017	0.017294	-4.0574	-1.7621	434	2.63749	21	20.6667	1.31527	7.71761	0.887483	1.32222	2.72105	0.434737	14.7857	1.16984	12.9492	1.11224	154.871	2.18997
127	aosen	116.389	40.0193	Sapindaceae	Koelreuteria	Koelreuteria_paniculata	tree	native	16.242	2.4	0.024	0.025	0.025641	-3.66356	-1.59106	455	2.65801	18.4	24.7283	1.39319	6.15783	0.789428	1.26482	2.98806	0.47539	21.2784	1.32794	9.856	0.993701	130.69	2.11624
128	aosen	116.389	40.0193	Oleaceae	Ligustrum	Ligustrum_vicaryi	shrub	non-native		5.9	0.059	0.06	0.0638298	-2.75154	-1.19498	455	2.65801	22.7	20.0441	1.30199	8.05903	0.906283	1.35603	2.81672	0.449743	7.17168	0.855621	2.93733	0.467953	211.804	2.32593
129	aosen	116.389	40.0193	Moraceae	Broussonetia	Broussonetia_papyrifera	tree	native	13.6943	0.5	0.005	0.006	0.00603622	-5.10998	-2.21924	375	2.57403	23.7	15.8228	1.19928	6.40341	0.806411	1.37475	3.70115	0.568337	1.94126	0.288085	57.4604	1.75937	187.556	2.27313
130	aosen	116.389	40.0193	Rosaceae	Physocarpus	Physocarpus_amurensis	shrub	native		0.7	0.007	0.008	0.00806452	-4.82028	-2.09342	460	2.66276	18.5	24.8649	1.39559	5.37747	0.730578	1.26717	3.44028	0.536594	9.89913	0.995597	16.6148	1.2205	140.58	2.14792
131	aosen	116.389	40.0193	Cornaceae	Cornus	Cornus_alba	shrub	non-native		4.2	0.042	0.043	0.0449321	-3.1026	-1.34744	428	2.63144	20.5	20.878	1.31969	8.93807	0.951244	1.31175	2.29356	0.36051	10.1527	1.00658	74.262	1.87077	169.577	2.22937
132	aosen	116.389	40.0193	Celastraceae	Euonymus	Euonymus_alatus	shrub	native		0.5	0.005	0.006	0.00603622	-5.10998	-2.21924	443	2.6464	17.7	25.0282	1.39843	8.04868	0.905725	1.24797	2.19912	0.342248	4.88098	0.688507	7.615	0.88167	88.9869	1.94933
133	aosen	116.389	40.0193	Magnoliaceae	Yulania	Yulania_denudata	tree	non-native	11.1465	0.1	0.001	0.002	0.00200401	-6.21261	-2.6981	432	2.63548	21.8	19.8165	1.29703	13.9011	1.14305	1.33846	1.56822	0.195406	2.54091	0.40499	56.2809	1.75036	194.595	2.28913
134	aosen	116.389	40.0193	Malvaceae	Hibiscus	Hibiscus_syriacus	shrub	non-native	6.6879	0.1	0.001	0.002	0.00200401	-6.21261	-2.6981	398	2.59988	26.4	15.0758	1.17828	6.74072	0.828706	1.4216	3.91649	0.592897	1.71519	0.234313	11.5863	1.06395	214.05	2.33052
135	aosen	116.389	40.0193	Rosaceae	Prunus	Amygdalus_persica	tree	non-native	11.1465	7.4	0.074	0.075	0.0810811	-2.51231	-1.09108	455	2.65801	34	13.3824	1.12653	12.1704	1.0853	1.53148	2.79366	0.446174	2.72362	0.435146	20.8361	1.31882	184.495	2.26598
136	aosen	116.389	40.0193	Moraceae	Morus	Morus_alba	tree	native	25.4777	6.5	0.065	0.066	0.0706638	-2.64982	-1.1508	407	2.60959	26.6	15.3008	1.18471	6.31656	0.80048	1.42488	4.21115	0.624401	2.2196	0.346275	113.88	2.05645	188.557	2.27544
137	aosen	116.389	40.0193	Rosaceae	Amygdalus	Amygdalus_triloba	shrub	native	3.82166	0.5	0.005	0.006	0.00603622	-5.10998	-2.21924	441	2.64444	19.2	22.9688	1.36114	7.3726	0.867621	1.2833	2.60424	0.41568	9.97514	0.998919	10.2087	1.00897	128.703	2.10959
138	aosen	116.389	40.0193	Rosaceae	Cotoneaster	Cotoneaster_horizontalis	shrub	native		1.2	0.012	0.013	0.0131712	-4.32972	-1.88037	465	2.66745	20.8	22.3558	1.34939	9.69862	0.98671	1.31806	2.14464	0.331354	10.7032	1.02951	1.5624	0.193792	87.9689	1.94433
139	aosen	116.389	40.0193	Sapindaceae	Acer	Acer_pictum	tree	native	28.6624	1.57143	0.0157143	0.0167143	0.0169984	-4.07464	-1.76959	431	2.63448	21.7	19.8618	1.29802	12.346	1.09152	1.33646	1.75766	0.244935	5.9704	0.776003	27.6348	1.44146	115.749	2.06352
140	aosen	116.389	40.0193	Malvaceae	Firmiana	Firmiana_simplex	tree	non-native	30.8917	0.8	0.008	0.009	0.00908174	-4.70149	-2.04183	482	2.68305	27.9	17.276	1.23744	10.3889	1.01657	1.4456	2.68556	0.429035	1.71691	0.234747	63.8112	1.8049	132.412	2.12193
141	aosen	116.389	40.0193	Oleaceae	Fraxinus	Fraxinus_chinensis	tree	native	21.3376	2.3	0.023	0.024	0.0245902	-3.70541	-1.60924	456	2.65896	25	18.24	1.26102	10.4312	1.01833	1.39794	2.39667	0.379607	3.67901	0.565731	11.666	1.06692	151.508	2.18044
142	aosen	116.389	40.0193	Rosaceae	Rosa	Rosa_chinensis	shrub	non-native		5.4	0.054	0.055	0.0582011	-2.84385	-1.23507	442	2.64542	19.3	22.9016	1.35986	12.1004	1.0828	1.28556	1.59499	0.202758	13.2003	1.12058	10.3446	1.01471	124.672	2.09577
143	aosen	116.389	40.0193	Rosaceae	Cerasus	Cerasus_yedoensis	tree	non-native	9.87261	1	0.01	0.011	0.0111223	-4.4988	-1.9538	454	2.65706	24	18.9167	1.27684	5.95208	0.774669	1.38021	4.03221	0.605543	4.64452	0.666941	30.2984	1.48142	108.944	2.0372
144	aosen	116.389	40.0193	Bignoniaceae	Catalpa	Catalpa_bungei	tree	non-native		0.7	0.007	0.008	0.00806452	-4.82028	-2.09342	449	2.65225	20.6	21.7961	1.33838	15.8268	1.19939	1.31387	1.30159	0.114474	3.78857	0.578475	48.2304	1.68332	130.305	2.11496
145	aosen	116.389	40.0193	Fabaceae	Styphnolobium	Styphnolobium_japonicum	tree	non-native	30.2548	1.8	0.018	0.019	0.019368	-3.94413	-1.71292	468	2.67025	34.5	13.5652	1.13243	17.8086	1.25063	1.53782	1.93727	0.287189	3.87824	0.588635	8.67171	0.938105	266.604	2.42587
146	aosen	116.389	40.0193	Oleaceae	Syringa	Syringa_oblata	shrub	non-native	5.73248	0.9	0.009	0.01	0.010101	-4.59512	-1.99564	458	2.66087	24.6	18.6179	1.26993	9.35968	0.971261	1.39094	2.6283	0.419674	5.61391	0.749265	47.7692	1.67915	102.848	2.01219
147	aosen	116.389	40.0193	Rosaceae	Malus	Malus_spectabilis	tree	non-native		0.6	0.006	0.007	0.00704935	-4.95482	-2.15185	475	2.67669	21.1	22.5118	1.35241	11.307	1.05335	1.32428	1.86611	0.270937	8.21306	0.914505	15.3807	1.18698	98.2188	1.99219
148	aosen	116.389	40.0193	Rosaceae	Prunus	Prunus_cerasifera	tree	non-native	17.8344	1.9	0.019	0.02	0.0204082	-3.89182	-1.6902	445	2.64836	19.9	22.3618	1.34951	15.3394	1.18581	1.29885	1.29732	0.113045	9.27754	0.967433	12.0307	1.08029	173.667	2.23972
149	aosen	116.389	40.0193	Anacardiaceae	Cotinus	Cotinus_coggygria	tree	native	23.2484	2.1	0.021	0.022	0.0224949	-3.79447	-1.64792	457	2.65992	22.8	20.0439	1.30198	6.22756	0.794318	1.35793	3.66114	0.563617	22.9068	1.35996	15.6354	1.19411	123.084	2.0902
150	aosen	116.389	40.0193	Salicaceae	Populus	Populus_tomentosa	tree	non-native	44.586	2.66667	0.0266667	0.0276667	0.0284539	-3.55947	-1.54586	464	2.66652	23.1	20.0866	1.30291	19.2981	1.28552	1.36361	1.19701	0.0780966	2.76903	0.442328	50.1496	1.70027	112.254	2.0502
151	aosen	116.389	40.0193	Caprifoliaceae	Weigela	Weigela_florida	shrub	native		3.2	0.032	0.033	0.0341262	-3.37769	-1.46691	476	2.67761	25.2	18.8889	1.27621	10.4477	1.01902	1.4014	2.41202	0.382381	7.4864	0.874273	16.2211	1.21008	138.258	2.14069
152	aosen	116.389	40.0193	Rosaceae	Rosa	Rosa_multiflora	shrub	non-native		0.9	0.009	0.01	0.010101	-4.59512	-1.99564	442	2.64542	20.8	21.25	1.32736	11.1093	1.04569	1.31806	1.8723	0.272376	10.7793	1.03259	5.15729	0.712421	158.032	2.19874
153	aosen	116.389	40.0193	Ulmaceae	Ulmus	Ulmus_pumila	tree	native		0.6	0.006	0.007	0.00704935	-4.95482	-2.15185	403	2.60531	14.8	27.2297	1.43504	8.04842	0.905711	1.17026	1.83887	0.264551	7.56921	0.87905	16.1321	1.20769	99.7089	1.99873
154	aosen	116.389	40.0193	Caprifoliaceae	Lonicera	Lonicera_japonica	shrub	non-native	8.59873	1.6	0.016	0.017	0.017294	-4.0574	-1.7621	445	2.64836	19.6	22.7041	1.3561	6.6705	0.824159	1.29226	2.93831	0.468097	6.41774	0.807382	13.0316	1.115	135.751	2.13274
155	aosen	116.389	40.0193	Adoxaceae	Sambucus	Sambucus_williamsii	shrub	native		1.3	0.013	0.014	0.0141988	-4.2546	-1.84775	442	2.64542	31.4	14.0764	1.14849	9.5745	0.981116	1.49693	3.27955	0.515814	3.69137	0.567187	13.1501	1.11893	182.381	2.26098
156	aosen	116.389	40.0193	Platanaceae	Platanus	Platanus_acerifolia	tree	non-native	18.7898	0.1	0.001	0.002	0.00200401	-6.21261	-2.6981	461	2.6637	26.4	17.4621	1.2421	18.0746	1.25707	1.4216	1.46061	0.164535	3.10029	0.491402	100.964	2.00417	206.165	2.31421
157	aosen	116.389	40.0193	Oleaceae	Jasminum	Jasminum_nudiflorum	shrub	non-native		0	0	0.001	0.001001	-6.90675	-2.99957	442	2.64542	24.2	18.2645	1.26161	11.6231	1.06532	1.38382	2.08206	0.318494	3.22338	0.508311	1.3198	0.120508	152.324	2.18277
158	aosen	116.389	40.0193	Oleaceae	Forsythia	Forsythia_suspensa	shrub	non-native		0.2	0.002	0.003	0.00300903	-5.80614	-2.52157	481	2.68215	27.5	17.4909	1.24281	15.6984	1.19586	1.43933	1.75177	0.243477	7.4864	0.874273	16.3098	1.21245	138.258	2.14069
159	aosen	116.389	40.0193	Adoxaceae	Viburnum	Viburnum_opulus	shrub	native		1	0.01	0.011	0.0111223	-4.4988	-1.9538	466	2.66839	18.9	24.6561	1.39192	8.6662	0.937829	1.27646	2.18089	0.338633	3.45856	0.538895	21.9776	1.34198	186.936	2.27169
160	aosen	116.389	40.0193	Rosaceae	Prunus	Prunus_armeniaca	tree	non-native	9.23567	0.5	0.005	0.006	0.00603622	-5.10998	-2.21924	437	2.64048	17.2	25.407	1.40495	8.32199	0.920227	1.23553	2.06681	0.315301	6.56369	0.817148	21.8631	1.33971	105.892	2.02486
161	aosen	116.389	40.0193	Rosaceae	Kerria	Kerria_japonica	shrub	non-native		0	0	0.001	0.001001	-6.90675	-2.99957	433	2.63649	26.8	16.1567	1.20835	7.63266	0.882676	1.42813	3.51123	0.545459	3.96283	0.598006	12.2041	1.08651	273.241	2.43655
162	aosen	116.389	40.0193	Simaroubaceae	Ailanthus	Ailanthus_altissima	tree	native	17.5159	3	0.03	0.031	0.0319917	-3.44228	-1.49496	456	2.65896	26	17.5385	1.24399	8.75243	0.942129	1.41497	2.9706	0.472845	7.66623	0.884582	41.3121	1.61608	151.042	2.1791
163	aosen	116.389	40.0193	Rosaceae	Rosa	Rosa_chinensis	shrub	non-native		0.1	0.001	0.002	0.00200401	-6.21261	-2.6981	442	2.64542	19.3	22.9016	1.35986	12.1004	1.0828	1.28556	1.59499	0.202758	13.2003	1.12058	10.3446	1.01471	124.672	2.09577
164	aosen	116.389	40.0193	Salicaceae	Salix	Salix_babylonica	tree	non-native	25.4777	0	0	0.001	0.001001	-6.90675	-2.99957	425	2.62839	26.8	15.8582	1.20025	6.52849	0.814813	1.42813	4.10508	0.613322	1.95929	0.292099	19.7508	1.29559	221.952	2.34626
165	aosen	116.389	40.0193	Lythraceae	Lagerstroemia	Lagerstroemia_indica	shrub	non-native		1.2	0.012	0.013	0.0131712	-4.32972	-1.88037	434	2.63749	21	20.6667	1.31527	7.71761	0.887483	1.32222	2.72105	0.434737	14.7857	1.16984	12.9492	1.11224	154.871	2.18997
166	aosen	116.389	40.0193	Sapindaceae	Koelreuteria	Koelreuteria_paniculata	tree	native	18.1529	0.1	0.001	0.002	0.00200401	-6.21261	-2.6981	455	2.65801	18.4	24.7283	1.39319	6.15783	0.789428	1.26482	2.98806	0.47539	21.2784	1.32794	9.856	0.993701	130.69	2.11624
167	aosen	116.389	40.0193	Oleaceae	Ligustrum	Ligustrum_vicaryi	shrub	non-native		0.2	0.002	0.003	0.00300903	-5.80614	-2.52157	455	2.65801	22.7	20.0441	1.30199	8.05903	0.906283	1.35603	2.81672	0.449743	7.17168	0.855621	2.93733	0.467953	211.804	2.32593
168	aosen	116.389	40.0193	Moraceae	Broussonetia	Broussonetia_papyrifera	tree	native	14.9682	0.6	0.006	0.007	0.00704935	-4.95482	-2.15185	375	2.57403	23.7	15.8228	1.19928	6.40341	0.806411	1.37475	3.70115	0.568337	1.94126	0.288085	57.4604	1.75937	187.556	2.27313
169	aosen	116.389	40.0193	Rosaceae	Physocarpus	Physocarpus_amurensis	shrub	native		1.28571	0.0128571	0.0138571	0.0140519	-4.265	-1.85227	460	2.66276	18.5	24.8649	1.39559	5.37747	0.730578	1.26717	3.44028	0.536594	9.89913	0.995597	16.6148	1.2205	140.58	2.14792
170	aosen	116.389	40.0193	Celastraceae	Euonymus	Euonymus_alatus	shrub	native		0.1	0.001	0.002	0.00200401	-6.21261	-2.6981	443	2.6464	17.7	25.0282	1.39843	8.04868	0.905725	1.24797	2.19912	0.342248	4.88098	0.688507	7.615	0.88167	88.9869	1.94933
171	aosen	116.389	40.0193	Magnoliaceae	Yulania	Yulania_denudata	tree	non-native	18.7898	1.7	0.017	0.018	0.0183299	-3.99922	-1.73684	432	2.63548	21.8	19.8165	1.29703	13.9011	1.14305	1.33846	1.56822	0.195406	2.54091	0.40499	56.2809	1.75036	194.595	2.28913
172	aosen	116.389	40.0193	Malvaceae	Hibiscus	Hibiscus_syriacus	shrub	non-native		0.2	0.002	0.003	0.00300903	-5.80614	-2.52157	398	2.59988	26.4	15.0758	1.17828	6.74072	0.828706	1.4216	3.91649	0.592897	1.71519	0.234313	11.5863	1.06395	214.05	2.33052
173	aosen	116.389	40.0193	Rosaceae	Prunus	Amygdalus_persica	tree	non-native	14.3312	1.2	0.012	0.013	0.0131712	-4.32972	-1.88037	455	2.65801	34	13.3824	1.12653	12.1704	1.0853	1.53148	2.79366	0.446174	2.72362	0.435146	20.8361	1.31882	184.495	2.26598
174	aosen	116.389	40.0193	Moraceae	Morus	Morus_alba	tree	native	13.6943	9.4	0.094	0.095	0.104972	-2.25406	-0.978925	407	2.60959	26.6	15.3008	1.18471	6.31656	0.80048	1.42488	4.21115	0.624401	2.2196	0.346275	113.88	2.05645	188.557	2.27544
175	aosen	116.389	40.0193	Rosaceae	Amygdalus	Amygdalus_triloba	shrub	native	3.18471	0.9	0.009	0.01	0.010101	-4.59512	-1.99564	441	2.64444	19.2	22.9688	1.36114	7.3726	0.867621	1.2833	2.60424	0.41568	9.97514	0.998919	10.2087	1.00897	128.703	2.10959
176	aosen	116.389	40.0193	Rosaceae	Cotoneaster	Cotoneaster_horizontalis	shrub	native		0.4	0.004	0.005	0.00502513	-5.2933	-2.29885	465	2.66745	20.8	22.3558	1.34939	9.69862	0.98671	1.31806	2.14464	0.331354	10.7032	1.02951	1.5624	0.193792	87.9689	1.94433
177	aosen	116.389	40.0193	Oleaceae	Fraxinus	Fraxinus_chinensis	tree	native	30.8917	0.2	0.002	0.003	0.00300903	-5.80614	-2.52157	456	2.65896	25	18.24	1.26102	10.4312	1.01833	1.39794	2.39667	0.379607	3.67901	0.565731	11.666	1.06692	151.508	2.18044
178	aosen	116.389	40.0193	Fabaceae	Styphnolobium	Styphnolobium_japonicum	tree	non-native	18.1529	1.5	0.015	0.016	0.0162602	-4.11904	-1.78888	468	2.67025	34.5	13.5652	1.13243	17.8086	1.25063	1.53782	1.93727	0.287189	3.87824	0.588635	8.67171	0.938105	266.604	2.42587
179	aosen	116.389	40.0193	Salicaceae	Populus	Populus_tomentosa	tree	non-native	46.8153		0	0.001	0.001001	-6.90675	-2.99957	464	2.66652	23.1	20.0866	1.30291	19.2981	1.28552	1.36361	1.19701	0.0780966	2.76903	0.442328	50.1496	1.70027	112.254	2.0502
180	aosen	116.389	40.0193	Rosaceae	Rosa	Rosa_multiflora	shrub	non-native		1.14286	0.0114286	0.0124286	0.012585	-4.37525	-1.90015	442	2.64542	20.8	21.25	1.32736	11.1093	1.04569	1.31806	1.8723	0.272376	10.7793	1.03259	5.15729	0.712421	158.032	2.19874
181	aosen	116.389	40.0193	Ulmaceae	Ulmus	Ulmus_pumila	tree	native	12.1019	2.3	0.023	0.024	0.0245902	-3.70541	-1.60924	403	2.60531	14.8	27.2297	1.43504	8.04842	0.905711	1.17026	1.83887	0.264551	7.56921	0.87905	16.1321	1.20769	99.7089	1.99873
182	aosen	116.389	40.0193	Caprifoliaceae	Lonicera	Lonicera_japonica	shrub	non-native	6.05096	1.2	0.012	0.013	0.0131712	-4.32972	-1.88037	445	2.64836	19.6	22.7041	1.3561	6.6705	0.824159	1.29226	2.93831	0.468097	6.41774	0.807382	13.0316	1.115	135.751	2.13274
183	aosen	116.389	40.0193	Adoxaceae	Sambucus	Sambucus_williamsii	shrub	native		1.6	0.016	0.017	0.017294	-4.0574	-1.7621	442	2.64542	31.4	14.0764	1.14849	9.5745	0.981116	1.49693	3.27955	0.515814	3.69137	0.567187	13.1501	1.11893	182.381	2.26098
184	aosen	116.389	40.0193	Platanaceae	Platanus	Platanus_acerifolia	tree	non-native	14.9682	0.3	0.003	0.004	0.00401606	-5.51745	-2.3962	461	2.6637	26.4	17.4621	1.2421	18.0746	1.25707	1.4216	1.46061	0.164535	3.10029	0.491402	100.964	2.00417	206.165	2.31421
185	aosen	116.389	40.0193	Oleaceae	Jasminum	Jasminum_nudiflorum	shrub	non-native		0	0	0.001	0.001001	-6.90675	-2.99957	442	2.64542	24.2	18.2645	1.26161	11.6231	1.06532	1.38382	2.08206	0.318494	3.22338	0.508311	1.3198	0.120508	152.324	2.18277
186	aosen	116.389	40.0193	Oleaceae	Forsythia	Forsythia_suspensa	shrub	non-native		0.3	0.003	0.004	0.00401606	-5.51745	-2.3962	481	2.68215	27.5	17.4909	1.24281	15.6984	1.19586	1.43933	1.75177	0.243477	7.4864	0.874273	16.3098	1.21245	138.258	2.14069
187	aosen	116.389	40.0193	Adoxaceae	Viburnum	Viburnum_opulus	shrub	native		2.83333	0.0283333	0.0293333	0.0302198	-3.49926	-1.51971	466	2.66839	18.9	24.6561	1.39192	8.6662	0.937829	1.27646	2.18089	0.338633	3.45856	0.538895	21.9776	1.34198	186.936	2.27169
188	aosen	116.389	40.0193	Rosaceae	Prunus	Prunus_armeniaca	tree	non-native	11.1465	1.6	0.016	0.017	0.017294	-4.0574	-1.7621	437	2.64048	17.2	25.407	1.40495	8.32199	0.920227	1.23553	2.06681	0.315301	6.56369	0.817148	21.8631	1.33971	105.892	2.02486
189	aosen	116.389	40.0193	Rosaceae	Kerria	Kerria_japonica	shrub	non-native		0.3	0.003	0.004	0.00401606	-5.51745	-2.3962	433	2.63649	26.8	16.1567	1.20835	7.63266	0.882676	1.42813	3.51123	0.545459	3.96283	0.598006	12.2041	1.08651	273.241	2.43655
190	aosen	116.389	40.0193	Rosaceae	Rosa	Rosa_chinensis	shrub	non-native		5.4	0.054	0.055	0.0582011	-2.84385	-1.23507	442	2.64542	19.3	22.9016	1.35986	12.1004	1.0828	1.28556	1.59499	0.202758	13.2003	1.12058	10.3446	1.01471	124.672	2.09577
191	aosen	116.389	40.0193	Salicaceae	Salix	Salix_babylonica	tree	non-native	34.7134		0	0.001	0.001001	-6.90675	-2.99957	425	2.62839	26.8	15.8582	1.20025	6.52849	0.814813	1.42813	4.10508	0.613322	1.95929	0.292099	19.7508	1.29559	221.952	2.34626
192	aosen	116.389	40.0193	Lythraceae	Lagerstroemia	Lagerstroemia_indica	shrub	non-native		0.3	0.003	0.004	0.00401606	-5.51745	-2.3962	434	2.63749	21	20.6667	1.31527	7.71761	0.887483	1.32222	2.72105	0.434737	14.7857	1.16984	12.9492	1.11224	154.871	2.18997
193	aosen	116.389	40.0193	Oleaceae	Ligustrum	Ligustrum_vicaryi	shrub	non-native		1.9	0.019	0.02	0.0204082	-3.89182	-1.6902	455	2.65801	22.7	20.0441	1.30199	8.05903	0.906283	1.35603	2.81672	0.449743	7.17168	0.855621	2.93733	0.467953	211.804	2.32593
194	aosen	116.389	40.0193	Moraceae	Broussonetia	Broussonetia_papyrifera	tree	native	28.9809		0	0.001	0.001001	-6.90675	-2.99957	375	2.57403	23.7	15.8228	1.19928	6.40341	0.806411	1.37475	3.70115	0.568337	1.94126	0.288085	57.4604	1.75937	187.556	2.27313
195	aosen	116.389	40.0193	Rosaceae	Physocarpus	Physocarpus_amurensis	shrub	native		0.7	0.007	0.008	0.00806452	-4.82028	-2.09342	460	2.66276	18.5	24.8649	1.39559	5.37747	0.730578	1.26717	3.44028	0.536594	9.89913	0.995597	16.6148	1.2205	140.58	2.14792
196	aosen	116.389	40.0193	Celastraceae	Euonymus	Euonymus_alatus	shrub	native		0.2	0.002	0.003	0.00300903	-5.80614	-2.52157	443	2.6464	17.7	25.0282	1.39843	8.04868	0.905725	1.24797	2.19912	0.342248	4.88098	0.688507	7.615	0.88167	88.9869	1.94933
197	aosen	116.389	40.0193	Magnoliaceae	Yulania	Yulania_denudata	tree	non-native	8.59873	0.6	0.006	0.007	0.00704935	-4.95482	-2.15185	432	2.63548	21.8	19.8165	1.29703	13.9011	1.14305	1.33846	1.56822	0.195406	2.54091	0.40499	56.2809	1.75036	194.595	2.28913
198	aosen	116.389	40.0193	Malvaceae	Hibiscus	Hibiscus_syriacus	shrub	non-native		2.1	0.021	0.022	0.0224949	-3.79447	-1.64792	398	2.59988	26.4	15.0758	1.17828	6.74072	0.828706	1.4216	3.91649	0.592897	1.71519	0.234313	11.5863	1.06395	214.05	2.33052
199	aosen	116.389	40.0193	Rosaceae	Prunus	Amygdalus_persica	tree	non-native	7.32484	6.3	0.063	0.064	0.0683761	-2.68273	-1.1651	455	2.65801	34	13.3824	1.12653	12.1704	1.0853	1.53148	2.79366	0.446174	2.72362	0.435146	20.8361	1.31882	184.495	2.26598
200	aosen	116.389	40.0193	Moraceae	Morus	Morus_alba	tree	native	22.293		0	0.001	0.001001	-6.90675	-2.99957	407	2.60959	26.6	15.3008	1.18471	6.31656	0.80048	1.42488	4.21115	0.624401	2.2196	0.346275	113.88	2.05645	188.557	2.27544
201	aosen	116.389	40.0193	Rosaceae	Amygdalus	Amygdalus_triloba	shrub	native	5.41401	1.7	0.017	0.018	0.0183299	-3.99922	-1.73684	441	2.64444	19.2	22.9688	1.36114	7.3726	0.867621	1.2833	2.60424	0.41568	9.97514	0.998919	10.2087	1.00897	128.703	2.10959
202	aosen	116.389	40.0193	Ulmaceae	Ulmus	Ulmus_pumila	tree	native	14.6497		0	0.001	0.001001	-6.90675	-2.99957	403	2.60531	14.8	27.2297	1.43504	8.04842	0.905711	1.17026	1.83887	0.264551	7.56921	0.87905	16.1321	1.20769	99.7089	1.99873
203	aosen	116.389	40.0193	Caprifoliaceae	Lonicera	Lonicera_japonica	shrub	non-native		3.7	0.037	0.038	0.039501	-3.23143	-1.40339	445	2.64836	19.6	22.7041	1.3561	6.6705	0.824159	1.29226	2.93831	0.468097	6.41774	0.807382	13.0316	1.115	135.751	2.13274
204	aosen	116.389	40.0193	Adoxaceae	Sambucus	Sambucus_williamsii	shrub	native		1.3	0.013	0.014	0.0141988	-4.2546	-1.84775	442	2.64542	31.4	14.0764	1.14849	9.5745	0.981116	1.49693	3.27955	0.515814	3.69137	0.567187	13.1501	1.11893	182.381	2.26098
205	aosen	116.389	40.0193	Oleaceae	Jasminum	Jasminum_nudiflorum	shrub	non-native		1.1	0.011	0.012	0.0121457	-4.41078	-1.91558	442	2.64542	24.2	18.2645	1.26161	11.6231	1.06532	1.38382	2.08206	0.318494	3.22338	0.508311	1.3198	0.120508	152.324	2.18277
206	aosen	116.389	40.0193	Adoxaceae	Viburnum	Viburnum_opulus	shrub	native		1	0.01	0.011	0.0111223	-4.4988	-1.9538	466	2.66839	18.9	24.6561	1.39192	8.6662	0.937829	1.27646	2.18089	0.338633	3.45856	0.538895	21.9776	1.34198	186.936	2.27169
207	aosen	116.389	40.0193	Lythraceae	Lagerstroemia	Lagerstroemia_indica	shrub	non-native		0.2	0.002	0.003	0.00300903	-5.80614	-2.52157	434	2.63749	21	20.6667	1.31527	7.71761	0.887483	1.32222	2.72105	0.434737	14.7857	1.16984	12.9492	1.11224	154.871	2.18997
208	aosen	116.389	40.0193	Moraceae	Broussonetia	Broussonetia_papyrifera	tree	native	22.293		0	0.001	0.001001	-6.90675	-2.99957	375	2.57403	23.7	15.8228	1.19928	6.40341	0.806411	1.37475	3.70115	0.568337	1.94126	0.288085	57.4604	1.75937	187.556	2.27313
209	aosen	116.389	40.0193	Rosaceae	Physocarpus	Physocarpus_amurensis	shrub	native		1.28571	0.0128571	0.0138571	0.0140519	-4.265	-1.85227	460	2.66276	18.5	24.8649	1.39559	5.37747	0.730578	1.26717	3.44028	0.536594	9.89913	0.995597	16.6148	1.2205	140.58	2.14792
210	aosen	116.389	40.0193	Celastraceae	Euonymus	Euonymus_alatus	shrub	native		2.7	0.027	0.028	0.0288066	-3.54715	-1.54051	443	2.6464	17.7	25.0282	1.39843	8.04868	0.905725	1.24797	2.19912	0.342248	4.88098	0.688507	7.615	0.88167	88.9869	1.94933
211	badachu	116.175	39.9621	Sapindaceae	Koelreuteria	Koelreuteria_paniculata	tree	native	25.4	0.8	0.008	0.009	0.00908174	-4.70149	-2.04183	464.64	2.66712	18.52	25.0886	1.39948	14.1928	1.15207	1.26764	1.30489	0.115573			14.3617	1.1572	131.076	2.11752
212	badachu	116.175	39.9621	Anacardiaceae	Cotinus	Cotinus_coggygria	tree	native	9.1	0.4	0.004	0.005	0.00502513	-5.2933	-2.29885	451.89	2.65503	24.53	18.4219	1.26534	19.6655	1.2937	1.3897	1.24736	0.0959934			24.519	1.3895	218.224	2.3389
213	badachu	116.175	39.9621	Hydrangeaceae	Philadelphus	Philadelphus_pekinensis	shrub	native		5.2	0.052	0.053	0.0559662	-2.88301	-1.25207	422.67	2.626	23.56	17.9402	1.25383	7.53038	0.876817	1.37218	3.12866	0.495358			3.9648	0.598221	138.733	2.14218
214	badachu	116.175	39.9621	Rosaceae	Prunus	Amygdalus_persica	tree	non-native	3.9	1.5	0.015	0.016	0.0162602	-4.11904	-1.78888	453.15	2.65624	32.48	13.9517	1.14463	22.6466	1.355	1.51162	1.43421	0.156612			11.5024	1.06079	159.571	2.20295
215	badachu	116.175	39.9621	Rosaceae	Chaenomeles	Chaenomeles_japonica	shrub	non-native		0.9	0.009	0.01	0.010101	-4.59512	-1.99564	410.23	2.61303	13.76	29.8132	1.47441	15.4259	1.18825	1.13862	0.892009	-0.0496309			1.9514	0.290346	106.141	2.02588
216	badachu	116.175	39.9621	Fabaceae	Robinia	Robinia_pseudoacacia	tree	non-native	23.5	3.3	0.033	0.034	0.0351967	-3.3468	-1.4535	461.28	2.66396	30.87	14.9427	1.17443	15.4496	1.18892	1.48954	1.99811	0.300619			5.44988	0.736387	183.685	2.26407
217	badachu	116.175	39.9621	Sapindaceae	Acer	Acer_pictum	tree	native	25.4	0.2	0.002	0.003	0.00300903	-5.80614	-2.52157	469.7	2.67182	24.32	19.3133	1.28586	17.0517	1.23177	1.38596	1.42625	0.154196			30.2578	1.48084	188.778	2.27595
218	badachu	116.175	39.9621	Ulmaceae	Ulmus	Ulmus_pumila	tree	native	8	1.3	0.013	0.014	0.0141988	-4.2546	-1.84775	435.91	2.6394	36.53	11.9329	1.07675	13.8123	1.14027	1.56265	2.64474	0.422383			12.1732	1.0854	138.462	2.14133
219	badachu	116.175	39.9621	Salicaceae	Salix	Salix_babylonica	tree	non-native	37.8	2.2	0.022	0.023	0.0235415	-3.74899	-1.62817	449.54	2.65277	24.29	18.5072	1.26734	11.7213	1.06898	1.38543	2.07229	0.316451			10.101	1.00436	172.686	2.23726
220	badachu	116.175	39.9621	Malvaceae	Hibiscus	Hibiscus_syriacus	shrub	non-native	3.4	1.2	0.012	0.013	0.0131712	-4.32972	-1.88037	386.98	2.58769	32.36	11.9586	1.07768	6.86998	0.836955	1.51001	4.71035	0.673053			6.58956	0.818856	256.559	2.40919
221	badachu	116.175	39.9621	Ebenaceae	Diospyros	Diospyros_kaki	tree	non-native	11	1.9	0.019	0.02	0.0204082	-3.89182	-1.6902	448.99	2.65224	28.55	15.7264	1.19663	17.3946	1.24041	1.45561	1.64131	0.215191			31.1486	1.49344	124.768	2.0961
222	badachu	116.175	39.9621	Oleaceae	Jasminum	Jasminum_nudiflorum	shrub	non-native		0	0	0.001	0.001001	-6.90675	-2.99957	427.4	2.63083	29.32	14.5771	1.16367	6.99357	0.844699	1.46716	4.19242	0.622465			0.881	-0.0550241	188.149	2.2745
223	badachu	116.175	39.9621	Rosaceae	Amygdalus	Amygdalus_triloba	shrub	native	8.8	0.8	0.008	0.009	0.00908174	-4.70149	-2.04183	465.46	2.66788	25.19	18.478	1.26665	10.172	1.00741	1.40123	2.47641	0.393822			11.188	1.04875	73.4407	1.86594
224	badachu	116.175	39.9621	Rhamnaceae	Ziziphus	Ziziphus_jujuba	tree	non-native	15	1	0.01	0.011	0.0111223	-4.4988	-1.9538	442.76	2.64617	33.25	13.3161	1.12438	17.9007	1.25287	1.52179	1.85747	0.268921			3.73456	0.572239	141.867	2.15188
225	badachu	116.175	39.9621	Rosaceae	Prunus	Prunus_cerasifera	tree	non-native	5	0.3	0.003	0.004	0.00401606	-5.51745	-2.3962	446.18	2.64951	27.35	16.3137	1.21255	15.189	1.18153	1.43696	1.80064	0.255428			14.665	1.16628	127.126	2.10423
226	badachu	116.175	39.9621	Lamiaceae	Vitex	Vitex_negundo	shrub	native	4.2	0.7	0.007	0.008	0.00806452	-4.82028	-2.09342	465.21	2.66765	32.22	14.4385	1.15952	12.4177	1.09404	1.50813	2.59468	0.414084			2.513	0.400192	190.56	2.28003
227	badachu	116.175	39.9621	Sapindaceae	Acer	Acer_palmatum	tree	non-native	5	1.3	0.013	0.014	0.0141988	-4.2546	-1.84775	417.63	2.62079	22.41	18.6359	1.27035	15.2057	1.18201	1.35044	1.47379	0.168436			23.167	1.36487	144.22	2.15903
228	badachu	116.175	39.9621	Moraceae	Broussonetia	Broussonetia_papyrifera	tree	native	3	0.2	0.002	0.003	0.00300903	-5.80614	-2.52157	395.11	2.59672	42.08	9.3895	0.972642	14.0192	1.14672	1.62408	3.00159	0.477352			107.649	2.03201	200.71	2.30257
229	badachu	116.175	39.9621	Magnoliaceae	Yulania	Yulania_denudata	tree	non-native	9.2	0	0	0.001	0.001001	-6.90675	-2.99957	468.33	2.67055	34.76	13.4732	1.12947	17.0231	1.23104	1.54108	2.04193	0.310041			22.812	1.35816	136.258	2.13436
230	badachu	116.175	39.9621	Fagaceae	Quercus	Quercus_mongolica	tree	native	23.5	5.3	0.053	0.054	0.0570825	-2.86326	-1.2435	474.63	2.67636	22.45	21.1416	1.32514	21.1924	1.32618	1.35122	1.05934	0.025036			62.1668	1.79356	163.826	2.21438
231	badachu	116.175	39.9621	Oleaceae	Forsythia	Forsythia_suspensa	shrub	non-native		0.7	0.007	0.008	0.00806452	-4.82028	-2.09342	453.56	2.65663	24.55	18.4749	1.26658	10.2656	1.01139	1.39005	2.39147	0.378665			14.2038	1.15241	134.507	2.12875
232	badachu	116.175	39.9621	Rosaceae	Prunus	Prunus_armeniaca	tree	non-native	17.8	1	0.01	0.011	0.0111223	-4.4988	-1.9538	414.74	2.61778	22.45	18.4739	1.26656	13.9423	1.14433	1.35122	1.61021	0.206882			25.032	1.3985	139.041	2.14314
233	badachu	116.175	39.9621	Rosaceae	Rosa	Rosa_xanthina	shrub	non-native		0.5	0.005	0.006	0.00603622	-5.10998	-2.21924	465.91	2.6683	24.01	19.4048	1.28791	24.7106	1.39288	1.38039	0.971649	-0.0124907			0.8774	-0.0568024	98.9496	1.99541
234	badachu	116.175	39.9621	Cornaceae	Cornus	Cornus_alba	shrub	non-native	1	1	0.01	0.011	0.0111223	-4.4988	-1.9538	433.94	2.63743	22.29	19.4679	1.28932	8.06508	0.906609	1.34811	2.76377	0.441501			33.0022	1.51854	262.274	2.41875
235	badachu	116.175	39.9621	Fagaceae	Quercus	Quercus_variabilis	tree	native	62.7	0.3	0.003	0.004	0.00401606	-5.51745	-2.3962	474.16	2.67592	27.38	17.3178	1.23849	27.5816	1.44062	1.43743	0.992692	-0.00318551			48.5903	1.68655	121.132	2.08326
236	badachu	116.175	39.9621	Celastraceae	Euonymus	Euonymus_alatus	shrub	native		1.6	0.016	0.017	0.017294	-4.0574	-1.7621	439.74	2.6432	31.29	14.0537	1.14779	9.38964	0.972649	1.49541	3.3324	0.522757			3.2303	0.509243	137.753	2.1391
237	badachu	116.175	39.9621	Fabaceae	Lespedeza	Lespedeza_bicolor	shrub	native		1.2	0.012	0.013	0.0131712	-4.32972	-1.88037	457.42	2.66032	31.81	14.3798	1.15775	17.1308	1.23378	1.50256	1.85689	0.268786			11.15	1.04727	295.452	2.47049
238	badachu	116.175	39.9621	Anacardiaceae	Pistacia	Pistacia_chinensis	tree	native	19.8	0	0	0.001	0.001001	-6.90675	-2.99957	477.58	2.67905	27.07	17.6424	1.24656	20.7123	1.31623	1.43249	1.30695	0.116259			8.1055	0.90878	114.205	2.05768
239	badachu	116.175	39.9621	Simaroubaceae	Ailanthus	Ailanthus_altissima	tree	native	25	2.2	0.022	0.023	0.0235415	-3.74899	-1.62817	454.76	2.65778	27.93	16.2821	1.21171	20.8971	1.32009	1.44607	1.33655	0.125985			31.5003	1.49832	105.271	2.02231
240	badachu	116.175	39.9621	Cannabaceae	Celtis	Celtis_sinensis	tree	native	27	1.5	0.015	0.016	0.0162602	-4.11904	-1.78888	389.89	2.59094	21.4	18.2192	1.26053	17.52	1.24353	1.33041	1.22146	0.0868805			10.6528	1.02746	110.802	2.04455
241	badachu	116.175	39.9621	Rosaceae	Sorbaria	Sorbaria_kirilowii	shrub	native		0.2	0.002	0.003	0.00300903	-5.80614	-2.52157	450.09	2.6533	33.63	13.3836	1.12657	12.1323	1.08394	1.52673	2.77194	0.442783			9.57912	0.981326	196.114	2.29251
242	badachu	116.175	39.9621	Caprifoliaceae	Lonicera	Lonicera_japonica	shrub	non-native		0	0	0.001	0.001001	-6.90675	-2.99957	400.18	2.60226	25	16.0072	1.20432	13.8367	1.14103	1.39794	1.80679	0.256908			18.8608	1.27556	180.46	2.25638
243	badachu	116.175	39.9621	Rosaceae	Rosa	Rosa_chinensis	shrub	non-native	1.2	0.8	0.008	0.009	0.00908174	-4.70149	-2.04183	443.61	2.647	27.8	15.9572	1.20296	8.30302	0.919236	1.44404	3.34818	0.524809			13.306	1.12405	167.566	2.22419
244	badachu	116.175	39.9621	Caprifoliaceae	Weigela	Weigela_florida	shrub	native	1.5	0.4	0.004	0.005	0.00502513	-5.2933	-2.29885	428.38	2.63183	14.34	29.8731	1.47528	2.48213	0.394824	1.15655	5.77731	0.761725			19.2661	1.28479	205.08	2.31192
245	badachu	116.175	39.9621	Rosaceae	Cerasus	Cerasus_yedoensis	tree	non-native	15	0.7	0.007	0.008	0.00806452	-4.82028	-2.09342	474.61	2.67634	23.03	20.6083	1.31404	11.63	1.06558	1.36229	1.98022	0.296714			39.9622	1.60165	90.2731	1.95556
246	badachu	116.175	39.9621	Moraceae	Morus	Morus_mongolica	tree	native	12.5	0.8	0.008	0.009	0.00908174	-4.70149	-2.04183	416.69	2.61981	29.75	14.0064	1.14633	15.9415	1.20253	1.47349	1.86619	0.270957			32.2914	1.50909	144.331	2.15936
247	badachu	116.175	39.9621	Oleaceae	Fraxinus	Fraxinus_chinensis	tree	native	11	4.3	0.043	0.044	0.0460251	-3.07857	-1.33701	450.76	2.65395	30.23	14.911	1.17351	12.4118	1.09383	1.48044	2.43559	0.386604			20.9258	1.32068	387.92	2.58874
248	badachu	116.175	39.9621	Oleaceae	Syringa	Syringa_oblata	shrub	non-native	5	0.6	0.006	0.007	0.00704935	-4.95482	-2.15185													5.0556	0.703773	93.1904	1.96937
249	baiwangshan	116.25	40.0296	Rosaceae	Prunus	Prunus_cerasifera	tree	non-native	10.1	3.9	0.039	0.04	0.0416667	-3.17805	-1.38021	446	2.64933	25.8	17.2868	1.23772	18.6036	1.2696	1.41162	1.38683	0.142023			28.6366	1.45692	148.269	2.17105
250	baiwangshan	116.25	40.0296	Rosaceae	Sorbaria	Sorbaria_kirilowii	shrub	native	3.7	4.6	0.046	0.047	0.0493179	-3.00947	-1.307	480	2.68124	36.6	13.1148	1.11776	10.4046	1.01723	1.56348	3.51768	0.546256			2.2886	0.35957	237.379	2.37544
251	baiwangshan	116.25	40.0296	Ebenaceae	Diospyros	Diospyros_kaki	tree	non-native	4.7	4.8	0.048	0.049	0.0515247	-2.96569	-1.28798	485	2.68574	29.3	16.5529	1.21887	24.332	1.38618	1.46687	1.20418	0.08069			21.7078	1.33662	101.163	2.00502
252	baiwangshan	116.25	40.0296	Magnoliaceae	Magnolia	Magnolia_grandiflora	tree	non-native	4.5	1.3	0.013	0.014	0.0141988	-4.2546	-1.84775	476	2.67761	20.7	22.9952	1.36164	17.1873	1.23521	1.31597	1.20438	0.0807635			89.499	1.95182	106.884	2.02891
253	baiwangshan	116.25	40.0296	Lamiaceae	Vitex	Vitex_negundo	shrub	native	3.2	0.7	0.007	0.008	0.00806452	-4.82028	-2.09342	458	2.66087	31.5	14.5397	1.16255	20.3338	1.30822	1.49831	1.54914	0.190092			2.684	0.428783	177.123	2.24828
254	baiwangshan	116.25	40.0296	Caprifoliaceae	Lonicera	Lonicera_japonica	shrub	non-native		1.1	0.011	0.012	0.0121457	-4.41078	-1.91558	463	2.66558	22.1	20.9502	1.32119	17.9417	1.25386	1.34439	1.23177	0.0905292			18.3467	1.26356	164.302	2.21564
255	baiwangshan	116.25	40.0296	Oleaceae	Chionanthus	Chionanthus_retusus	tree	native	5.7	2.2	0.022	0.023	0.0235415	-3.74899	-1.62817	457	2.65992	21	21.7619	1.3377	20.4863	1.31146	1.32222	1.02507	0.010755			13.9936	1.14593	115.63	2.06307
256	baiwangshan	116.25	40.0296	Rosaceae	Malus	Malus_spectabilis	tree	non-native	8.6	2.7	0.027	0.028	0.0288066	-3.54715	-1.54051	478	2.67943	23.2	20.6034	1.31394	11.1321	1.04658	1.36549	2.08406	0.318911			15.336	1.18571	145.184	2.16192
257	baiwangshan	116.25	40.0296	Celastraceae	Euonymus	Euonymus_alatus	shrub	native	0.8	0	0	0.001	0.001001	-6.90675	-2.99957	383	2.5832	22.2	17.2523	1.23685	12.2907	1.08958	1.34635	1.80624	0.256775			8.13686	0.910457	125.684	2.09928
258	baiwangshan	116.25	40.0296	Rosaceae	Kerria	Kerria_japonica	shrub	non-native		2.1	0.021	0.022	0.0224949	-3.79447	-1.64792	440	2.64345	36.6	12.0219	1.07997	10.3442	1.0147	1.56348	3.5382	0.548783			10.2285	1.00981	396.076	2.59778
259	baiwangshan	116.25	40.0296	Sapindaceae	Acer	Acer_pictum	tree	native	14.5	3	0.03	0.031	0.0319917	-3.44228	-1.49496	446	2.64933	24.6	18.1301	1.2584	17.4701	1.2423	1.39094	1.40812	0.14864			31.6885	1.5009	228.826	2.35951
260	baiwangshan	116.25	40.0296	Platanaceae	Platanus	Platanus_acerifolia	tree	non-native	27.2	0.6	0.006	0.007	0.00704935	-4.95482	-2.15185	468	2.67025	31.5	14.8571	1.17194	14.0688	1.14826	1.49831	2.239	0.350054			116.085	2.06478	363.473	2.56047
261	baiwangshan	116.25	40.0296	Fagaceae	Castanea	Castanea_mollissima	tree	non-native	12.1	6.7	0.067	0.068	0.0729614	-2.61783	-1.13691	479	2.68034	23.2	20.6466	1.31485	26.8109	1.42831	1.36549	0.865321	-0.0628226			26.9266	1.43018	132.521	2.12228
262	baiwangshan	116.25	40.0296	Oleaceae	Syringa	Syringa_oblata	shrub	non-native	9.3	1.4	0.014	0.015	0.0152284	-4.18459	-1.81734	440	2.64345	26.4	16.6667	1.22185	15.1752	1.18114	1.4216	1.73968	0.240468			15.7973	1.19858	147.881	2.16991
263	baiwangshan	116.25	40.0296	Oleaceae	Forsythia	Forsythia_suspensa	shrub	non-native	1.2	0.7	0.007	0.008	0.00806452	-4.82028	-2.09342	457	2.65992	27	16.9259	1.22855	21.984	1.34211	1.43136	1.22817	0.0892578			12.0124	1.07963	278.287	2.44449
264	baiwangshan	116.25	40.0296	Lythraceae	Lagerstroemia	Lagerstroemia_indica	shrub	non-native	5.4	0.4	0.004	0.005	0.00502513	-5.2933	-2.29885	416	2.61909	20	20.8	1.31806	12.6533	1.10221	1.30103	1.58061	0.198825			5.4359	0.735271	118.119	2.07232
265	baiwangshan	116.25	40.0296	Anacardiaceae	Cotinus	Cotinus_coggygria	tree	native	24.7	0.8	0.008	0.009	0.00908174	-4.70149	-2.04183	463	2.66558	24.6	18.8211	1.27465	18.3958	1.26472	1.39094	1.33726	0.126217			25.3797	1.40449	130.021	2.11401
266	baiwangshan	116.25	40.0296	Rosaceae	Pyrus	Pyrus_betulifolia	tree	native	19.9	0.9	0.009	0.01	0.010101	-4.59512	-1.99564	466	2.66839	20	23.3	1.36736	18.4936	1.26702	1.30103	1.08145	0.0340081			12.9475	1.11219	115.042	2.06086
267	baiwangshan	116.25	40.0296	Oleaceae	Jasminum	Jasminum_nudiflorum	shrub	non-native		0.4	0.004	0.005	0.00502513	-5.2933	-2.29885	436	2.63949	27.6	15.7971	1.19858	22.6753	1.35555	1.44091	1.21718	0.0853564			0.806333	-0.0934854	346.111	2.53922
268	baiwangshan	116.25	40.0296	Simaroubaceae	Ailanthus	Ailanthus_altissima	tree	native	20.3	6.8	0.068	0.069	0.0741139	-2.60215	-1.1301	432	2.63548	33.4	12.9341	1.11174	12.6215	1.10111	1.52375	2.64628	0.422636			49.3902	1.69364	176.957	2.24787
269	baiwangshan	116.25	40.0296	Adoxaceae	Viburnum	Viburnum_opulus	shrub	native		1.8	0.018	0.019	0.019368	-3.94413	-1.71292	462	2.66464	24.4	18.9344	1.27725	16.7062	1.22288	1.38739	1.46053	0.164512			29.2082	1.4655	124.741	2.09601
270	baiwangshan	116.25	40.0296	Rosaceae	Rosa	Rosa_chinensis	shrub	non-native		2.3	0.023	0.024	0.0245902	-3.70541	-1.60924	439	2.64246	30.2	14.5364	1.16246	11.1822	1.04853	1.48001	2.70072	0.431479			9.90422	0.99582	208.946	2.32003
271	baiwangshan	116.25	40.0296	Buxaceae	Buxus	Buxus_sinica	shrub	non-native		0	0	0.001	0.001001	-6.90675	-2.99957	483	2.68395	27.5	17.5636	1.24461	21.707	1.3366	1.43933	1.26687	0.102733			2.3304	0.36743	72.732	1.86173
272	baiwangshan	116.25	40.0296	Sapindaceae	Aesculus	Aesculus_chinensis	tree	non-native	7.3	11.8	0.118	0.119	0.135074	-2.00193	-0.869429	411	2.61384	18.4	22.337	1.34902	11.8687	1.0744	1.26482	1.55029	0.190414			49.5664	1.69519	197.968	2.2966
273	baiwangshan	116.25	40.0296	Rhamnaceae	Ziziphus	Ziziphus_jujuba	tree	non-native	8.3	16.9	0.169	0.17	0.204819	-1.58563	-0.688629	470	2.6721	20.9	22.488	1.35195	12.4151	1.09395	1.32015	1.68343	0.226196			2.14625	0.33168	89.8284	1.95341
274	baiwangshan	116.25	40.0296	Caprifoliaceae	Weigela	Weigela_florida	shrub	native	11.2	5.6	0.056	0.057	0.0604454	-2.80602	-1.21864	436	2.63949	22	19.8182	1.29706	13.7502	1.13831	1.34242	1.59998	0.204113			33.7185	1.52787	218.056	2.33857
275	baiwangshan	116.25	40.0296	Oleaceae	Fraxinus	Fraxinus_chinensis	tree	native	17.2	0.6	0.006	0.007	0.00704935	-4.95482	-2.15185	471	2.67302	28.4	16.5845	1.2197	19.4468	1.28885	1.45332	1.4604	0.164471			12.5818	1.09974	133.333	2.12494
276	baiwangshan	116.25	40.0296	Moraceae	Broussonetia	Broussonetia_papyrifera	tree	native		0.1	0.001	0.002	0.00200401	-6.21261	-2.6981	423	2.62634	35.2	12.017	1.0798	18.2616	1.26154	1.54654	1.92754	0.285004			32.6058	1.51329	221.387	2.34515
277	baiwangshan	116.25	40.0296	Fabaceae	Styphnolobium	Styphnolobium_japonicum	tree	non-native	33.4	4.3	0.043	0.044	0.0460251	-3.07857	-1.33701	431	2.63448	33.7	12.7893	1.10685	16.5161	1.21791	1.52763	2.04043	0.309721			7.4238	0.870626	136.357	2.13468
278	baiwangshan	116.25	40.0296	Celastraceae	Euonymus	Euonymus_maackii	tree	native	17.4	0.3	0.003	0.004	0.00401606	-5.51745	-2.3962	434	2.63749	30.2	14.3709	1.15748	10.9164	1.03808	1.48001	2.76648	0.441927			6.555	0.816573	220.868	2.34413
279	baiwangshan	116.25	40.0296	Rosaceae	Spiraea	Spiraea_trilobata	shrub	native		2.3	0.023	0.024	0.0245902	-3.70541	-1.60924	480	2.68124	19.9	24.1206	1.38239	27.9903	1.44701	1.29885	0.710961	-0.148154			4.49911	0.653127	173.056	2.23819
280	baiwangshan	116.25	40.0296	Sapindaceae	Koelreuteria	Koelreuteria_paniculata	tree	native	5.2	4.5	0.045	0.046	0.048218	-3.03202	-1.31679	473	2.67486	27.4	17.2628	1.23711	18.0724	1.25701	1.43775	1.51613	0.180736			12.2289	1.08739	146.843	2.16685
281	baiwangshan	116.25	40.0296	Fabaceae	Cercis	Cercis_chinensis	shrub	non-native	1.3	2.1	0.021	0.022	0.0224949	-3.79447	-1.64792	428	2.63144	27.5	15.5636	1.19211	21.707	1.3366	1.43933	1.26687	0.102733			53.7741	1.73057	234.426	2.37
282	baiwangshan	116.25	40.0296	Ulmaceae	Ulmus	Ulmus_pumila	tree	native	21.3	3.9	0.039	0.04	0.0416667	-3.17805	-1.38021	424	2.62737	36.2	11.7127	1.06866	20.4348	1.31037	1.55871	1.77149	0.248338			13.7006	1.13674	109.599	2.03981
283	baiwangshan	116.25	40.0296	Ulmaceae	Zelkova	Zelkova_schneideriana	tree	non-native	23.7	1.2	0.012	0.013	0.0131712	-4.32972	-1.88037	465	2.66745	24.7	18.8259	1.27476	21.8464	1.33938	1.3927	1.13062	0.0533172			28.5336	1.45536	219.837	2.3421
284	baiwangshan	116.25	40.0296	Rosaceae	Armeniaca	Armeniaca_davidiana	tree	native	21.3	2.8	0.028	0.029	0.0298661	-3.51103	-1.52482	431	2.63448	29.2	14.7603	1.16909	26.0563	1.41591	1.46538	1.12065	0.0494704			18.8188	1.27459	217.803	2.33806
285	baiwangshan	116.25	40.0296	Rosaceae	Prunus	Prunus_armeniaca	tree	non-native	7.8	4.4	0.044	0.045	0.0471204	-3.05505	-1.32679	469	2.67117	24.9	18.8353	1.27497	16.1039	1.20693	1.3962	1.54621	0.189269			24.239	1.38451	94.9118	1.97732
286	baiwangshan	116.25	40.0296	Rosaceae	Amygdalus	Amygdalus_triloba	shrub	native	4.5	8.1	0.081	0.082	0.0893246	-2.41548	-1.04903	466	2.66839	30.7	15.1792	1.18125	23.2575	1.36656	1.48714	1.32	0.120576			16.5263	1.21818	251.872	2.40118
287	baiwangshan	116.25	40.0296	Moraceae	Morus	Morus_alba	tree	native	0.7	2.8	0.028	0.029	0.0298661	-3.51103	-1.52482	409	2.61172	35	11.6857	1.06766	30.9514	1.49068	1.54407	1.13081	0.0533878			13.3215	1.12455	299.523	2.47643
288	baiwangshan	116.25	40.0296	Rosaceae	Malus	Malus_baccata	tree	native	7.9	2.8	0.028	0.029	0.0298661	-3.51103	-1.52482	492	2.69197	20.3	24.2365	1.38447	17.9637	1.2544	1.3075	1.13005	0.0530993			33.566	1.5259	159.481	2.20271
289	baiwangshan	116.25	40.0296	Cannabaceae	Celtis	Celtis_sinensis	tree	native	18.7	3.4	0.034	0.035	0.0362694	-3.31678	-1.44046	392	2.59329	20.6	19.0291	1.27942	22.8801	1.35946	1.31387	0.900346	-0.0455906			15.727	1.19665	110.78	2.04446
290	baiwangshan	116.25	40.0296	Rosaceae	Rosa	Rosa_xanthina	shrub	non-native	3.7	0.2	0.002	0.003	0.00300903	-5.80614	-2.52157	468	2.67025	36.5	12.8219	1.10795	8.35805	0.922105	1.56229	4.36705	0.640188			1.33775	0.126375	113.54	2.05515
291	baiwangshan	116.25	40.0296	Malvaceae	Grewia	Grewia_biloba	shrub	native		6.9	0.069	0.07	0.0752688	-2.58669	-1.12338	435	2.63849	37.8	11.5079	1.061	18.4146	1.26516	1.57749	2.05272	0.31233			31.5166	1.49854	195.978	2.29221
292	baiwangshan	116.25	40.0296	Lythraceae	Lagerstroemia	Lagerstroemia_indica	shrub	non-native	4.7	0.7	0.007	0.008	0.00806452	-4.82028	-2.09342	416	2.61909	20	20.8	1.31806	12.6533	1.10221	1.30103	1.58061	0.198825			5.4359	0.735271	118.119	2.07232
293	changpingxincheng	116.293	40.131	Rosaceae	Prunus	Prunus_armeniaca	tree	non-native	11.6	1.8	0.018	0.019	0.019368	-3.94413	-1.71292	429.93	2.6334	25.8	16.664	1.22178	5.72873	0.758058	1.41162	4.50362	0.653561			26.168	1.41777	121.34	2.084
294	changpingxincheng	116.293	40.131	Fabaceae	Styphnolobium	Styphnolobium_japonicum	tree	non-native	21.5	1.9	0.019	0.02	0.0204082	-3.89182	-1.6902	401.45	2.60363	26.87	14.9405	1.17436	11.999	1.07914	1.42927	2.23936	0.350123			9.9016	0.995705	137.753	2.1391
295	changpingxincheng	116.293	40.131	Malvaceae	Hibiscus	Hibiscus_syriacus	shrub	non-native	6.1	4.5	0.045	0.046	0.048218	-3.03202	-1.31679	362.63	2.55946	22.57	16.0669	1.20593	5.86365	0.768168	1.35353	3.84914	0.585364			4.93412	0.69321	101.691	2.00728
296	changpingxincheng	116.293	40.131	Rosaceae	Malus	Malus_spectabilis	tree	non-native	12.9	8.1	0.081	0.082	0.0893246	-2.41548	-1.04903	437.5	2.64098	19.9	21.9849	1.34212	4.76859	0.67839	1.29885	4.17314	0.620463			18.7471	1.27293	169.883	2.23015
297	changpingxincheng	116.293	40.131	Salicaceae	Populus	Populus_tomentosa	tree	non-native	13.2	1.7	0.017	0.018	0.0183299	-3.99922	-1.73684	437.23	2.64071	27.75	15.756	1.19745	12.0974	1.08269	1.44326	2.29388	0.360571			46.1618	1.66428	124.548	2.09534
298	changpingxincheng	116.293	40.131	Simaroubaceae	Ailanthus	Ailanthus_altissima	tree	native	20	13.6	0.136	0.137	0.158749	-1.84043	-0.79929	441.6	2.64503	31.66	13.9482	1.14452	13.6391	1.13479	1.50051	2.32127	0.365726			23.6358	1.37357	191.075	2.2812
299	changpingxincheng	116.293	40.131	Eucommiaceae	Eucommia	Eucommia_ulmoides	tree	non-native	14.1	0.7	0.007	0.008	0.00806452	-4.82028	-2.09342	429.57	2.63303	19.95	21.5323	1.33309	6.95857	0.84252	1.29994	2.86697	0.457423			39.0535	1.59166	117.237	2.06907
300	changpingxincheng	116.293	40.131	Moraceae	Morus	Morus_alba	tree	native	11.5	8.9	0.089	0.09	0.0989011	-2.31363	-1.0048	400.48	2.60258	28.46	14.0717	1.14835	9.04559	0.956437	1.45423	3.14628	0.497798			62.2613	1.79422	118.665	2.07432
301	changpingxincheng	116.293	40.131	Rhamnaceae	Rhamnus	Rhamnus_davurica	tree	native	12.9	1.8	0.018	0.019	0.019368	-3.94413	-1.71292	424.58	2.62796	30.57	13.8888	1.14266	13.1825	1.12	1.4853	2.31899	0.365299			11.2124	1.0497	168.214	2.22586
302	changpingxincheng	116.293	40.131	Cornaceae	Cornus	Cornus_alba	shrub	non-native	2	1.1	0.011	0.012	0.0121457	-4.41078	-1.91558	453.83	2.65689	18.24	24.881	1.39587	4.34281	0.63777	1.26102	4.20005	0.623254			62.2714	1.79429	112.522	2.05124
303	changpingxincheng	116.293	40.131	Oleaceae	Fraxinus	Fraxinus_chinensis	tree	native	17.2	0.5	0.005	0.006	0.00603622	-5.10998	-2.21924	440.34	2.64379	20.99	20.9786	1.32178	7.8597	0.895406	1.32201	2.67059	0.426606			18.5904	1.26929	107.555	2.03163
304	changpingxincheng	116.293	40.131	Oleaceae	Forsythia	Forsythia_viridissima	shrub	non-native	1.6	0.1	0.001	0.002	0.00200401	-6.21261	-2.6981	478.17	2.67958	15.85	30.1685	1.47955	5.63378	0.7508	1.20003	2.81339	0.44923			10.4606	1.01956	50.4598	1.70295
305	changpingxincheng	116.293	40.131	Sapindaceae	Koelreuteria	Koelreuteria_paniculata	tree	native	14.3	0.6	0.006	0.007	0.00704935	-4.95482	-2.15185	460.28	2.66302	23.48	19.6031	1.29232	8.5306	0.930979	1.3707	2.75245	0.439719			7.95937	0.900879	161.809	2.209
306	changpingxincheng	116.293	40.131	Rosaceae	Prunus	Prunus_cerasifera	tree	non-native	11.1	11.6	0.116	0.117	0.132503	-2.02115	-0.877775	416.83	2.61996	17.25	24.1641	1.38317	5.23971	0.719307	1.23679	3.29217	0.517482			10.3267	1.01396	123.084	2.0902
307	changpingxincheng	116.293	40.131	Rosaceae	Armeniaca	Armeniaca_davidiana	tree	native	11.3	2	0.02	0.021	0.0214505	-3.84201	-1.66856	437.43	2.64091	26.98	16.2131	1.20987	7.97471	0.901715	1.43104	3.38319	0.529327			20.4063	1.30976	195.436	2.291
308	changpingxincheng	116.293	40.131	Salicaceae	Salix	Salix_babylonica	tree	non-native	45.6	7.8	0.078	0.079	0.0857763	-2.45601	-1.06663	435.06	2.63855	29.96	14.5214	1.16201	8.88584	0.948699	1.47654	3.37166	0.527843			10.6445	1.02713	224.286	2.3508
309	changpingxincheng	116.293	40.131	Rosaceae	Amygdalus	Amygdalus_triloba	shrub	native	13	1.7	0.017	0.018	0.0183299	-3.99922	-1.73684	430.6	2.63407	19.6	21.9694	1.34182	7.54812	0.877839	1.29226	2.59667	0.414417			24.6419	1.39167	86.2506	1.93576
310	changpingxincheng	116.293	40.131	Caprifoliaceae	Lonicera	Lonicera_japonica	shrub	non-native	4	3.5	0.035	0.036	0.0373444	-3.28757	-1.42777	409.56	2.61232	12.6	32.5048	1.51195	5.96838	0.775857	1.10037	2.11112	0.324514			6.642	0.822299	132.894	2.12351
311	changpingxincheng	116.293	40.131	Oleaceae	Syringa	Syringa_oblata	shrub	non-native	4.2	1.1	0.011	0.012	0.0121457	-4.41078	-1.91558	509.12	2.70682	20.13	25.2916	1.40298	4.49917	0.653132	1.30384	4.47416	0.650712			27.7275	1.44291	137.418	2.13804
312	changpingxincheng	116.293	40.131	Ulmaceae	Ulmus	Ulmus_pumila	tree	native	46.5	7.4	0.074	0.075	0.0810811	-2.51231	-1.09108	417.82	2.62099	21.36	19.5609	1.29139	9.08192	0.958178	1.3296	2.35193	0.371424			9.9055	0.995876	115.583	2.06289
313	changpingxincheng	116.293	40.131	Ebenaceae	Diospyros	Diospyros_kaki	tree	non-native	12.5	6.3	0.063	0.064	0.0683761	-2.68273	-1.1651	447.9	2.65118	22.43	19.9688	1.30035	16.3822	1.21437	1.35083	1.36917	0.136456			45.9095	1.6619	95.8128	1.98142
314	changpingxincheng	116.293	40.131	Rosaceae	Rosa	Rosa_xanthina	shrub	non-native	2.7	0.6	0.006	0.007	0.00704935	-4.95482	-2.15185	447.96	2.65124	25.12	17.8328	1.25122	2.81029	0.448751	1.40002	8.93858	0.951269			1.2044	0.0807707	140.457	2.14754
315	changpingxincheng	116.293	40.131	Anacardiaceae	Cotinus	Cotinus_coggygria	tree	native	9.4	0.1	0.001	0.002	0.00200401	-6.21261	-2.6981	442.94	2.64634	24.23	18.2806	1.26199	9.69134	0.986384	1.38435	2.50017	0.39797			38.1238	1.5812	103.993	2.017
316	changpingxincheng	116.293	40.131	Rhamnaceae	Ziziphus	Ziziphus_jujuba	tree	non-native	11.2	6.3	0.063	0.064	0.0683761	-2.68273	-1.1651
317	changpingxincheng	116.293	40.131	Simaroubaceae	Ailanthus	Ailanthus_altissima	tree	native		4.9	0.049	0.05	0.0526316	-2.94444	-1.27875	441.6	2.64503	31.66	13.9482	1.14452	13.6391	1.13479	1.50051	2.32127	0.365726			23.6358	1.37357	191.075	2.2812
318	changpingxincheng	116.293	40.131	Moraceae	Morus	Morus_alba	tree	native	14.7	5.7	0.057	0.058	0.0615711	-2.78756	-1.21062	400.48	2.60258	28.46	14.0717	1.14835	9.04559	0.956437	1.45423	3.14628	0.497798			62.2613	1.79422	118.665	2.07432
319	changpingxincheng	116.293	40.131	Rhamnaceae	Rhamnus	Rhamnus_davurica	tree	native		2.6	0.026	0.027	0.0277492	-3.58455	-1.55675	424.58	2.62796	30.57	13.8888	1.14266	13.1825	1.12	1.4853	2.31899	0.365299			11.2124	1.0497	168.214	2.22586
320	changpingxincheng	116.293	40.131	Sapindaceae	Koelreuteria	Koelreuteria_paniculata	tree	native		0.8	0.008	0.009	0.00908174	-4.70149	-2.04183	460.28	2.66302	23.48	19.6031	1.29232	8.5306	0.930979	1.3707	2.75245	0.439719			7.95937	0.900879	161.809	2.209
321	changpingxincheng	116.293	40.131	Rosaceae	Amygdalus	Amygdalus_triloba	shrub	native		10.4	0.104	0.105	0.117318	-2.14286	-0.930634	430.6	2.63407	19.6	21.9694	1.34182	7.54812	0.877839	1.29226	2.59667	0.414417			24.6419	1.39167	86.2506	1.93576
322	changpingxincheng	116.293	40.131	Ulmaceae	Ulmus	Ulmus_pumila	tree	native		3.5	0.035	0.036	0.0373444	-3.28757	-1.42777	416.82	2.61995	20.36	20.4725	1.31117	8.65674	0.937354	1.30878	2.35193	0.371424			9.9055	0.995876	115.583	2.06289
323	changpingxincheng	116.293	40.131	Ulmaceae	Ulmus	Ulmus_pumila	tree	native		6.7	0.067	0.068	0.0729614	-2.61783	-1.13691	417.82	2.62099	21.36	19.5609	1.29139	9.08192	0.958178	1.3296	2.35193	0.371424			9.9055	0.995876	115.583	2.06289
324	changpingxincheng	116.293	40.131	Rosaceae	Rosa	Rosa_xanthina	shrub	non-native		2.4	0.024	0.025	0.025641	-3.66356	-1.59106	447.96	2.65124	25.12	17.8328	1.25122	2.81029	0.448751	1.40002	8.93858	0.951269			1.2044	0.0807707	140.457	2.14754
325	chaolai	116.448	40.0302	Rosaceae	Prunus	Prunus_salicina	tree	non-native	8.9	1	0.01	0.011	0.0111223	-4.4988	-1.9538	437	2.64048	21.5	20.3256	1.30804	7.32657	0.864901	1.33244	2.93452	0.467538			7.6346	0.882786	129.396	2.11192
326	chaolai	116.448	40.0302	Adoxaceae	Viburnum	Viburnum_opulus	shrub	native		0.9	0.009	0.01	0.010101	-4.59512	-1.99564	503	2.70157	19.3	26.0622	1.41601	11.3131	1.05358	1.28556	1.70599	0.231976			12.6832	1.10323	140.074	2.14636
327	chaolai	116.448	40.0302	Rosaceae	Crataegus	Crataegus_pinnatifida	tree	native	12	5.2	0.052	0.053	0.0559662	-2.88301	-1.25207	462	2.66464	22.8	20.2632	1.30671	15.9306	1.20223	1.35793	1.43121	0.155702			19.1549	1.28228	164.111	2.21514
328	chaolai	116.448	40.0302	Rosaceae	Kerria	Kerria_japonica	shrub	non-native		0.7	0.007	0.008	0.00806452	-4.82028	-2.09342	439	2.64246	25.8	17.0155	1.23084	14.1042	1.14935	1.41162	1.82925	0.262273			17.8014	1.25045	229.943	2.36162
329	chaolai	116.448	40.0302	Ulmaceae	Ulmus	Ulmus_pumila	tree	native	17.2	3.7	0.037	0.038	0.039501	-3.23143	-1.40339	398	2.59988	15.4	25.8442	1.41236	7.70924	0.887011	1.18752	1.9976	0.300509			6.7677	0.830441	122.338	2.08756
330	chaolai	116.448	40.0302	Paulowniaceae	Paulownia	Paulownia_tomentosa	tree	non-native	16.2	1	0.01	0.011	0.0111223	-4.4988	-1.9538	471	2.67302	25	18.84	1.27508	6.31528	0.800393	1.39794	3.95865	0.597547			58.6125	1.76799	396.076	2.59778
331	chaolai	116.448	40.0302	Platanaceae	Platanus	Platanus_acerifolia	tree	non-native	21.2	0.5	0.005	0.006	0.00603622	-5.10998	-2.21924	461	2.6637	19.3	23.886	1.37814	16.0103	1.2044	1.28556	1.20547	0.0811568			37.8865	1.57848	143.306	2.15627
332	chaolai	116.448	40.0302	Rosaceae	Rosa	Rosa_chinensis	shrub	non-native		3.2	0.032	0.033	0.0341262	-3.37769	-1.46691	445	2.64836	18.4	24.1848	1.38354	10.296	1.01267	1.26482	1.78711	0.252151			9.5694	0.980885	283.166	2.45204
333	chaolai	116.448	40.0302	Sapindaceae	Koelreuteria	Koelreuteria_paniculata	tree	native	11.3	0.8	0.008	0.009	0.00908174	-4.70149	-2.04183	452	2.65514	18.2	24.8352	1.39507	5.05789	0.703969	1.26007	3.59834	0.556102			13.6154	1.13403	140.457	2.14754
334	chaolai	116.448	40.0302	Rosaceae	Prunus	Amygdalus_persica	tree	non-native	18.3	3	0.03	0.031	0.0319917	-3.44228	-1.49496	417	2.62014	23.7	17.5949	1.24539	20.939	1.32096	1.37475	1.13186	0.0537928			14.5047	1.16151	192.18	2.28371
335	chaolai	116.448	40.0302	Salicaceae	Salix	Salix_babylonica	tree	non-native	27.2	0.3	0.003	0.004	0.00401606	-5.51745	-2.3962	449	2.65225	21.6	20.787	1.31779	12.2854	1.08939	1.33445	1.75819	0.245065			9.3794	0.972175	162.929	2.212
336	chaolai	116.448	40.0302	Simaroubaceae	Ailanthus	Ailanthus_altissima	tree	native	16.3	1.4	0.014	0.015	0.0152284	-4.18459	-1.81734	450	2.65321	23.8	18.9076	1.27664	13.1465	1.11881	1.37658	1.81036	0.257765			18.2126	1.26037	103.384	2.01445
337	chaolai	116.448	40.0302	Oleaceae	Syringa	Syringa_oblata	shrub	non-native	8.5	0.7	0.007	0.008	0.00806452	-4.82028	-2.09342	464	2.66652	19.3	24.0415	1.38096	4.22978	0.626318	1.28556	4.56288	0.659239			21.9069	1.34058	120.255	2.0801
338	chaolai	116.448	40.0302	Malvaceae	Hibiscus	Hibiscus_moscheutos	shrub	non-native		0.9	0.009	0.01	0.010101	-4.59512	-1.99564	398	2.59988	31.1	12.7974	1.10712	5.39187	0.731739	1.49276	5.76795	0.761021			8.0295	0.904689	197.346	2.29523
339	chaolai	116.448	40.0302	Rosaceae	Amygdalus	Amygdalus_triloba	shrub	native		0.5	0.005	0.006	0.00603622	-5.10998	-2.21924	463	2.66558	25.9	17.8764	1.25228	13.6885	1.13636	1.4133	1.8921	0.276945			13.7676	1.13886	95.8128	1.98142
340	chaolai	116.448	40.0302	Rosaceae	Prunus	Prunus_armeniaca	tree	non-native	12.1	7	0.07	0.071	0.0764263	-2.57143	-1.11676	442	2.64542	20.7	21.3527	1.32945	5.59177	0.747549	1.31597	3.70187	0.568421			22.3699	1.34966	120	2.07918
341	chaolai	116.448	40.0302	Oleaceae	Fraxinus	Fraxinus_chinensis	tree	native	11.3	0.2	0.002	0.003	0.00300903	-5.80614	-2.52157	450	2.65321	25.5	17.6471	1.24667	11.5535	1.06271	1.40654	2.20713	0.343827			20.3711	1.30902	136.127	2.13394
342	chaolai	116.448	40.0302	Berberidaceae	Berberis	Berberis_thunbergii	shrub	non-native		0	0	0.001	0.001001	-6.90675	-2.99957	480	2.68124	17.5	27.4286	1.4382	10.4678	1.01985	1.24304	1.6718	0.223185			0.9104	-0.0407678	230.788	2.36321
343	chaolai	116.448	40.0302	Moraceae	Broussonetia	Broussonetia_papyrifera	tree	native	13.7	0.2	0.002	0.003	0.00300903	-5.80614	-2.52157	390	2.59106	44	8.86364	0.947612	6.07916	0.783843	1.64345	7.23785	0.859609			49.2482	1.69239	672.057	2.82741
344	chaolai	116.448	40.0302	Rosaceae	Prunus	Prunus_cerasifera	tree	non-native	14.7	5.4	0.054	0.055	0.0582011	-2.84385	-1.23507	449	2.65225	19.1	23.5079	1.37121	11.1593	1.04764	1.28103	1.71158	0.233398			16.8726	1.22718	121.705	2.08531
345	chaolai	116.448	40.0302	Salicaceae	Populus	Populus_tremula	tree	native	22.7	2.8	0.028	0.029	0.0298661	-3.51103	-1.52482	453	2.6561	12	37.75	1.57692	11.024	1.04234	1.07918	1.08854	0.0368438			66.7074	1.82417	81.6409	1.91191
346	chaolai	116.448	40.0302	Rosaceae	Cotoneaster	Cotoneaster_horizontalis	shrub	native		0.2	0.002	0.003	0.00300903	-5.80614	-2.52157	478	2.67943	25.9	18.4556	1.26613	16.6956	1.2226	1.4133	1.5513	0.190697			1.3911	0.143358	83.3137	1.92072
347	chaolai	116.448	40.0302	Cornaceae	Cornus	Cornus_alba	shrub	non-native		0.6	0.006	0.007	0.00704935	-4.95482	-2.15185	466	2.66839	14	33.2857	1.52226	12.1244	1.08366	1.14613	1.1547	0.0624691			24.0163	1.38051	130.803	2.11662
348	chaolai	116.448	40.0302	Malvaceae	Hibiscus	Hibiscus_syriacus	shrub	non-native	5.6	0.3	0.003	0.004	0.00401606	-5.51745	-2.3962	381	2.58092	21.7	17.5576	1.24447	8.50727	0.92979	1.33646	2.55076	0.40667			4.9899	0.698092	99.3322	1.99709
349	chaolai	116.448	40.0302	Lythraceae	Lagerstroemia	Lagerstroemia_indica	shrub	non-native	1.2	2.8	0.028	0.029	0.0298661	-3.51103	-1.52482	414	2.617	14.6	28.3562	1.45265	3.70857	0.569206	1.16435	3.93683	0.595147			4.8504	0.685778	79.5944	1.90088
350	chaolai	116.448	40.0302	Anacardiaceae	Rhus	Rhus_Typhina	tree	non-native	4	0.8	0.008	0.009	0.00908174	-4.70149	-2.04183	469	2.67117	26.7	17.5655	1.24466	11.4934	1.06045	1.42651	2.32307	0.366062			7.75289	0.889464	128.718	2.10964
351	chaolai	116.448	40.0302	Rhamnaceae	Ziziphus	Ziziphus_jujuba	tree	non-native	10.1	1.4	0.014	0.015	0.0152284	-4.18459	-1.81734	445	2.64836	28.1	15.8363	1.19965	20.2505	1.30643	1.44871	1.38762	0.142271			4.9738	0.696688	111.413	2.04694
352	chaolai	116.448	40.0302	Ebenaceae	Diospyros	Diospyros_kaki	tree	non-native	7.2	3.7	0.037	0.038	0.039501	-3.23143	-1.40339	420	2.62325	23	18.2609	1.26152	18.1097	1.25791	1.36173	1.27004	0.103817			41.1396	1.61426	160.068	2.2043
353	chaolai	116.448	40.0302	Rosaceae	Pyrus	Pyrus_hopeiensis	tree	native		2.1	0.021	0.022	0.0224949	-3.79447	-1.64792	440	2.64345	20.8	21.1538	1.32539	17.2007	1.23555	1.31806	1.20926	0.0825181			41.8532	1.62173	270.301	2.43185
354	chaolai	116.448	40.0302	Sapindaceae	Acer	Acer_pictum	tree	native	12.7	1.2	0.012	0.013	0.0131712	-4.32972	-1.88037	455	2.65801	21.5	21.1628	1.32557	7.19134	0.85681	1.33244	2.98971	0.475628			32.3464	1.50983	177.401	2.24896
355	chaolai	116.448	40.0302	Grossulariaceae	Ribes	Ribes_nigrum	shrub	non-native			0	0.001	0.001001	-6.90675	-2.99957	477	2.67852	21.3	22.3944	1.35014	17.3791	1.24003	1.32838	1.22561	0.0883526			2.66522	0.425733	239.086	2.37855
356	chaolai	116.448	40.0302	Celastraceae	Euonymus	Euonymus_alatus	shrub	native		0.9	0.009	0.01	0.010101	-4.59512	-1.99564	471	2.67302	19.5	24.1538	1.38299	9.41259	0.973709	1.29003	2.07169	0.316326			4.8366	0.68454	85.7663	1.93332
357	chaolai	116.448	40.0302	Caprifoliaceae	Weigela	Weigela_florida	shrub	native		2	0.02	0.021	0.0214505	-3.84201	-1.66856	461	2.6637	18.5	24.9189	1.39653	13.171	1.11962	1.26717	1.4046	0.147554			34.5698	1.5387	143.415	2.1566
359	chaolai	116.448	40.0302	Rosaceae	Malus	Malus_spectabilis	tree	non-native	10	4.3	0.043	0.044	0.0460251	-3.07857	-1.33701	478	2.67943	20.3	23.5468	1.37193	11.9667	1.07797	1.3075	1.69637	0.229521			25.2064	1.40151	122.311	2.08747
360	chaolai	116.448	40.0302	Caprifoliaceae	Lonicera	Lonicera_japonica	shrub	non-native	21	0	0	0.001	0.001001	-6.90675	-2.99957	466	2.66839	22	21.1818	1.32596	11.8281	1.07291	1.34242	1.85999	0.26951			11.3118	1.05353	134.061	2.1273
361	chaolai	116.448	40.0302	Moraceae	Morus	Morus_alba	tree	native		0.1	0.001	0.002	0.00200401	-6.21261	-2.6981	411	2.61384	19.9	20.6533	1.31499	8.02913	0.904668	1.29885	2.47848	0.394185			22.7611	1.35719	101.472	2.00635
362	chaolai	116.448	40.0302	Fabaceae	Styphnolobium	Styphnolobium_japonicum	tree	non-native	22.6	0.7	0.007	0.008	0.00806452	-4.82028	-2.09342	424	2.62737	24.7	17.166	1.23467	14.0256	1.14692	1.3927	1.76106	0.245775			10.2075	1.00892	82.3307	1.91556
363	chaolai	116.448	40.0302	Oleaceae	Forsythia	Forsythia_suspensa	shrub	non-native		0.4	0.004	0.005	0.00502513	-5.2933	-2.29885	462	2.66464	19.8	23.3333	1.36798	13.6933	1.13651	1.29667	1.44596	0.160157			13.3587	1.12576	69.3582	1.8411
364	chaolai	116.448	40.0302	Oleaceae	Ligustrum	Ligustrum_vicaryi	shrub	non-native		0.4	0.004	0.005	0.00502513	-5.2933	-2.29885	468	2.67025	21.3	21.9718	1.34187	8.42683	0.925664	1.32838	2.52764	0.402715			3.8734	0.588092	136.985	2.13667
365	chaolai	116.448	40.0302	Oleaceae	Forsythia	Forsythia_suspensa	shrub	non-native		0.2	0.002	0.003	0.00300903	-5.80614	-2.52157	462	2.66464	19.8	23.3333	1.36798	13.6933	1.13651	1.29667	1.44596	0.160157			13.3587	1.12576	69.3582	1.8411
366	chaolai	116.448	40.0302	Oleaceae	Syringa	Syringa_oblata	shrub	non-native		1.3	0.013	0.014	0.0141988	-4.2546	-1.84775	464	2.66652	19.3	24.0415	1.38096	4.22978	0.626318	1.28556	4.56288	0.659239			21.9069	1.34058	120.255	2.0801
367	chaolai	116.448	40.0302	Rosaceae	Prunus	Prunus_cerasifera	tree	non-native		3.6	0.036	0.037	0.0384216	-3.25914	-1.41542	449	2.65225	19.1	23.5079	1.37121	11.1593	1.04764	1.28103	1.71158	0.233398			16.8726	1.22718	121.705	2.08531
368	chaolai	116.448	40.0302	Rosaceae	Crataegus	Crataegus_pinnatifida	tree	native	10.3	5.25	0.0525	0.0535	0.056524	-2.87309	-1.24777	462	2.66464	22.8	20.2632	1.30671	15.9306	1.20223	1.35793	1.43121	0.155702			19.1549	1.28228	164.111	2.21514
369	chaolai	116.448	40.0302	Paulowniaceae	Paulownia	Paulownia_tomentosa	tree	non-native		4	0.04	0.041	0.0427529	-3.15232	-1.36903	471	2.67302	25	18.84	1.27508	6.31528	0.800393	1.39794	3.95865	0.597547			58.6125	1.76799	396.076	2.59778
370	chaolai	116.448	40.0302	Oleaceae	Syringa	Syringa_oblata	shrub	non-native		1.1	0.011	0.012	0.0121457	-4.41078	-1.91558	464	2.66652	19.3	24.0415	1.38096	4.22978	0.626318	1.28556	4.56288	0.659239			21.9069	1.34058	120.255	2.0801
371	chaolai	116.448	40.0302	Platanaceae	Platanus	Platanus_acerifolia	tree	non-native		0.4	0.004	0.005	0.00502513	-5.2933	-2.29885	461	2.6637	19.3	23.886	1.37814	16.0103	1.2044	1.28556	1.20547	0.0811568			37.8865	1.57848	143.306	2.15627
372	chaolai	116.448	40.0302	Rosaceae	Prunus	Prunus_armeniaca	tree	non-native	12.1	2.6	0.026	0.027	0.0277492	-3.58455	-1.55675	442	2.64542	20.7	21.3527	1.32945	5.59177	0.747549	1.31597	3.70187	0.568421			22.3699	1.34966	120	2.07918
373	chaolai	116.448	40.0302	Moraceae	Morus	Morus_alba	tree	native	9.3	18	0.18	0.181	0.221001	-1.50959	-0.655605	411	2.61384	19.9	20.6533	1.31499	8.02913	0.904668	1.29885	2.47848	0.394185			22.7611	1.35719	101.472	2.00635
374	chaolai	116.448	40.0302	Lythraceae	Lagerstroemia	Lagerstroemia_indica	shrub	non-native		0.7	0.007	0.008	0.00806452	-4.82028	-2.09342	414	2.617	14.6	28.3562	1.45265	3.70857	0.569206	1.16435	3.93683	0.595147			4.8504	0.685778	79.5944	1.90088
375	chaolai	116.448	40.0302	Lythraceae	Lagerstroemia	Lagerstroemia_indica	shrub	non-native		0	0	0.001	0.001001	-6.90675	-2.99957	414	2.617	14.6	28.3562	1.45265	3.70857	0.569206	1.16435	3.93683	0.595147			4.8504	0.685778	79.5944	1.90088
376	chaolai	116.448	40.0302	Ebenaceae	Diospyros	Diospyros_kaki	tree	non-native	7.2	0.285714	0.00285714	0.00385714	0.00387208	-5.55396	-2.41206	420	2.62325	23	18.2609	1.26152	18.1097	1.25791	1.36173	1.27004	0.103817			41.1396	1.61426	160.068	2.2043
377	chaoyang	116.475	39.9401	Simaroubaceae	Ailanthus	Ailanthus_altissima	tree	native	10.5	1.4	0.014	0.015	0.0152284	-4.18459	-1.81734	421	2.62428	33.7	12.4926	1.09665	14.3307	1.15627	1.52763	2.3516	0.371364	1.30059	0.11414	24.261	1.38491	182.853	2.2621
378	chaoyang	116.475	39.9401	Caprifoliaceae	Kolkwitzia	Kolkwitzia_amabilis	shrub	non-native		0.5	0.005	0.006	0.00603622	-5.10998	-2.21924	446	2.64933	22.8	19.5614	1.2914	12.5698	1.09933	1.35793	1.81387	0.258605	3.65167	0.562492	6.613	0.820399	135.702	2.13259
379	chaoyang	116.475	39.9401	Oleaceae	Syringa	Syringa_oblata	shrub	non-native	4.5	0.2	0.002	0.003	0.00300903	-5.80614	-2.52157	456	2.65896	26.8	17.0149	1.23083	8.43906	0.926294	1.42813	3.17571	0.501841	5.76963	0.761148	35.1185	1.54554	97.1134	1.98728
380	chaoyang	116.475	39.9401	Caprifoliaceae	Lonicera	Lonicera_japonica	shrub	non-native	12.5	0.5	0.005	0.006	0.00603622	-5.10998	-2.21924	464	2.66652	22.2	20.9009	1.32017	9.23609	0.965488	1.34635	2.40361	0.380865	5.16886	0.713395	15.7492	1.19726	152.427	2.18306
381	chaoyang	116.475	39.9401	Berberidaceae	Berberis	Berberis_thunbergii	shrub	non-native		1.6	0.016	0.017	0.017294	-4.0574	-1.7621	447	2.65031	14.7	30.4082	1.48299	13.086	1.11681	1.16732	1.12334	0.0505105	15.0776	1.17833	1.1228	0.0503024	106.241	2.02629
382	chaoyang	116.475	39.9401	Rosaceae	Prunus	Amygdalus_persica	tree	non-native	15.2	0.3	0.003	0.004	0.00401606	-5.51745	-2.3962	427	2.63043	19.9	21.4573	1.33157	3.51846	0.546352	1.29885	5.65589	0.752501	2.67741	0.427715	25.1104	1.39985	174.122	2.24085
383	chaoyang	116.475	39.9401	Magnoliaceae	Yulania	Yulania_denudata	tree	non-native		0.4	0.004	0.005	0.00502513	-5.2933	-2.29885	451	2.65418	19.6	23.0102	1.36192	8.67856	0.938448	1.29226	2.25844	0.353808	5.79971	0.763406	40.186	1.60407	159.616	2.20308
384	chaoyang	116.475	39.9401	Platanaceae	Platanus	Platanus_acerifolia	tree	non-native	25.4	1.6	0.016	0.017	0.017294	-4.0574	-1.7621	467	2.66932	17.6	26.5341	1.4238	10.5866	1.02476	1.24551	1.66248	0.220755	9.08713	0.958427	89.5307	1.95197	182.44	2.26112
385	chaoyang	116.475	39.9401	Rosaceae	Rosa	Rosa_xanthina	shrub	non-native	2.3	0.9	0.009	0.01	0.010101	-4.59512	-1.99564	445	2.64836	24.2	18.3884	1.26454	12.5399	1.09829	1.38382	1.92984	0.285521	14.4804	1.16078	1.5255	0.183412	125.405	2.09831
386	chaoyang	116.475	39.9401	Rosaceae	Rosa	Rosa_rugosa	shrub	non-native		0.7	0.007	0.008	0.00806452	-4.82028	-2.09342	436	2.63949	22.9	19.0393	1.27965	13.995	1.14597	1.35984	1.63629	0.213861	12.2535	1.08826	6.3291	0.801342	127.269	2.10472
387	chaoyang	116.475	39.9401	Paulowniaceae	Paulownia	Paulownia_tomentosa	tree	non-native	52	2.9	0.029	0.03	0.0309278	-3.4761	-1.50965	444	2.64738	33.7	13.1751	1.11975	10.8054	1.03364	1.52763	3.11881	0.493989	1.58488	0.199997	130.361	2.11515	267.994	2.42813
388	chaoyang	116.475	39.9401	Oleaceae	Forsythia	Forsythia_suspensa	shrub	non-native	6.2	0.3	0.003	0.004	0.00401606	-5.51745	-2.3962	477	2.67852	22.5	21.2	1.32634	12.4836	1.09634	1.35218	1.80237	0.255844	7.00868	0.845636	9.49167	0.977342	198.734	2.29827
389	chaoyang	116.475	39.9401	Oleaceae	Jasminum	Jasminum_nudiflorum	shrub	non-native		0.4	0.004	0.005	0.00502513	-5.2933	-2.29885	449	2.65225	31.9	14.0752	1.14846	12.6163	1.10093	1.50379	2.52847	0.402857	2.64535	0.422483	0.904	-0.0438316	183.984	2.26478
390	chaoyang	116.475	39.9401	Hydrangeaceae	Philadelphus	Philadelphus_incanus	shrub	non-native	2.5	0.7	0.007	0.008	0.00806452	-4.82028	-2.09342	415	2.61805	23	18.0435	1.25632	3.87782	0.588588	1.36173	5.93116	0.77314	2.82488	0.451	26.7591	1.42747	385.276	2.58577
391	chaoyang	116.475	39.9401	Rosaceae	Prunus	Prunus_cerasifera	tree	non-native	7.5	2.1	0.021	0.022	0.0224949	-3.79447	-1.64792	440	2.64345	17.9	24.581	1.3906	6.33319	0.801622	1.25285	2.82638	0.451231	6.81826	0.833674	16.8913	1.22766	162.507	2.21087
392	chaoyang	116.475	39.9401	Oleaceae	Fraxinus	Fraxinus_chinensis	tree	native	53	5.1	0.051	0.052	0.0548523	-2.90311	-1.2608	442	2.64542	24.6	17.9675	1.25449	13.3903	1.12679	1.39094	1.83714	0.264143	2.8624	0.45673	20.3333	1.30821	226.715	2.35548
393	chaoyang	116.475	39.9401	Oleaceae	Ligustrum	Ligustrum_lucidum	shrub	non-native		1.6	0.016	0.017	0.017294	-4.0574	-1.7621	439	2.64246	19.1	22.9843	1.36143	9.55921	0.980422	1.28103	1.99807	0.300611	6.33364	0.801653	2.56537	0.409151	98.0229	1.99133
394	chaoyang	116.475	39.9401	Moraceae	Morus	Morus_alba	tree	native	13.5	2.7	0.027	0.028	0.0288066	-3.54715	-1.54051	391	2.59218	21	18.619	1.26996	10.9149	1.03802	1.32222	1.92397	0.284198	3.11094	0.492892	53.018	1.72442	103.916	2.01668
395	chaoyang	116.475	39.9401	Rosaceae	Malus	Malus_spectabilis	tree	non-native	8.2	1.6	0.016	0.017	0.017294	-4.0574	-1.7621	467	2.66932	17.7	26.3842	1.42134	6.43919	0.808831	1.24797	2.74879	0.439142	7.67338	0.884987	23.8074	1.37671	98.4669	1.99329
396	chaoyang	116.475	39.9401	Rosaceae	Kerria	Kerria_japonica	shrub	non-native		0.2	0.002	0.003	0.00300903	-5.80614	-2.52157	412	2.6149	29	14.2069	1.1525	9.9389	0.997338	1.4624	2.91783	0.46506	1.925	0.284431	16.6682	1.22189	426.566	2.62999
397	chaoyang	116.475	39.9401	Celastraceae	Euonymus	Euonymus_alatus	shrub	native		2	0.02	0.021	0.0214505	-3.84201	-1.66856	460	2.66276	13.6	33.8235	1.52922	5.18674	0.714895	1.13354	2.62207	0.418644	8.41413	0.925009	4.52611	0.655725	77.0027	1.88651
398	chaoyang	116.475	39.9401	Celastraceae	Euonymus	Euonymus_maackii	tree	native	14.5	5.2	0.052	0.053	0.0559662	-2.88301	-1.25207	401	2.60314	20.5	19.561	1.29139	5.81691	0.764692	1.31175	3.52421	0.547062	2.0166	0.30462	15.8175	1.19914	177.736	2.24978
399	chaoyang	116.475	39.9401	Sapindaceae	Koelreuteria	Koelreuteria_paniculata	tree	native	26.6	0.1	0.001	0.002	0.00200401	-6.21261	-2.6981	450	2.65321	19.8	22.7273	1.35655	4.40757	0.644199	1.29667	4.49227	0.652466	18.8147	1.2745	19.6929	1.29431	112.612	2.05158
400	chaoyang	116.475	39.9401	Rosaceae	Sorbaria	Sorbaria_kirilowii	shrub	native	4.2	0.4	0.004	0.005	0.00502513	-5.2933	-2.29885	431	2.63448	23	18.7391	1.27275	10.6934	1.02912	1.36173	2.15086	0.332612	2.92095	0.465524	8.0014	0.903166	183.865	2.2645
401	chaoyang	116.475	39.9401	Sapindaceae	Acer	Acer_pictum	tree	native	6.9	1.2	0.012	0.013	0.0131712	-4.32972	-1.88037	445	2.64836	25.9	17.1815	1.23506	10.0997	1.00431	1.4133	2.56444	0.408993	12.7565	1.10573	17.692	1.24778	199.506	2.29996
402	chaoyang	116.475	39.9401	Eucommiaceae	Eucommia	Eucommia_ulmoides	tree	non-native	26.3	0.8	0.008	0.009	0.00908174	-4.70149	-2.04183	443	2.6464	23	19.2609	1.28468	12.5183	1.09754	1.36173	1.83732	0.264184	6.03104	0.780393	41.7748	1.62091	161.532	2.20826
403	chaoyang	116.475	39.9401	Rosaceae	Rosa	Rosa_davurica	shrub	native	3.2	3	0.03	0.031	0.0319917	-3.44228	-1.49496	432	2.63548	27.7	15.5957	1.193	6.93772	0.841217	1.44248	3.99266	0.601263	9.08491	0.95832	5.2866	0.723176	197.622	2.29584
404	chaoyang	116.475	39.9401	Fabaceae	Styphnolobium	Styphnolobium_japonicum	tree	non-native	29.2	2.4	0.024	0.025	0.025641	-3.66356	-1.59106	410	2.61278	22.4	18.3036	1.26254	7.81774	0.893081	1.35025	2.86528	0.457167	2.63668	0.421058	6.1688	0.790201	130.652	2.11612
405	chaoyang	116.475	39.9401	Rhamnaceae	Ziziphus	Ziziphus_jujuba	tree	non-native	32.4	3.3	0.033	0.034	0.0351967	-3.3468	-1.4535	426	2.62941	34.8	12.2414	1.08783	14.2991	1.15531	1.54158	2.43371	0.38627	6.32064	0.800761	13.3796	1.12644	211.29	2.32488
406	chaoyang	116.475	39.9401	Salicaceae	Populus	Populus_tremula	tree	native	23.7	0.7	0.007	0.008	0.00806452	-4.82028	-2.09342	443	2.6464	16.6	26.6867	1.4263	12.8767	1.10981	1.22011	1.28915	0.110303	5.08981	0.706702	79.962	1.90288	122.1	2.08671
407	chaoyang	116.475	39.9401	Adoxaceae	Viburnum	Viburnum_opulus	shrub	native		0.2	0.002	0.003	0.00300903	-5.80614	-2.52157	493	2.69285	23.2	21.25	1.32736	10.4853	1.02058	1.36549	2.21262	0.344907	3.36852	0.527439	21.6612	1.33568	112.612	2.05158
408	chaoyang	116.475	39.9401	Salicaceae	Salix	Salix_babylonica	tree	non-native	45.6	0	0	0.001	0.001001	-6.90675	-2.99957	432	2.63548	33.1	13.0514	1.11566	8.37943	0.923215	1.51983	3.95015	0.596613	1.28214	0.107936	21.2402	1.32716	264.979	2.42321
409	chaoyang	116.475	39.9401	Rosaceae	Rosa	Rosa_multiflora	shrub	non-native		3.1	0.031	0.032	0.0330579	-3.4095	-1.48073	446	2.64933	30.3	14.7195	1.16789	11.8088	1.07221	1.48144	2.56588	0.409236	7.57858	0.879588	6.0186	0.779495	217.218	2.33689
410	chaoyang	116.475	39.9401	Rosaceae	Prunus	Prunus_armeniaca	tree	non-native	18.1	2.5	0.025	0.026	0.026694	-3.62331	-1.57359	416	2.61909	25.2	16.5079	1.21769	14.5681	1.1634	1.4014	1.7298	0.237997	3.58421	0.554394	21.4958	1.33235	197.346	2.29523
411	chaoyang	116.475	39.9401	Ulmaceae	Ulmus	Ulmus_pumila	tree	native	37.9	2.3	0.023	0.024	0.0245902	-3.70541	-1.60924	424	2.62737	33.2	12.7711	1.10623	7.78603	0.891316	1.52114	4.26405	0.629822	3.77232	0.576609	17.0792	1.23247	200.426	2.30195
412	chaoyang	116.475	39.9401	Fabaceae	Cercis	Cercis_chinensis	shrub	non-native	3.2	0.8	0.008	0.009	0.00908174	-4.70149	-2.04183	419	2.62221	24	17.4583	1.242	14.5106	1.16168	1.38021	1.65397	0.218527	6.26507	0.796926	69.4031	1.84138	268.376	2.42874
413	chaoyang	116.475	39.9401	Lythraceae	Lagerstroemia	Lagerstroemia_indica	shrub	non-native	2.1	1.4	0.014	0.015	0.0152284	-4.18459	-1.81734	405	2.60746	17.7	22.8814	1.35948	2.87889	0.459225	1.24797	6.1482	0.788748	10.6746	1.02835	3.3119	0.520077	91.5897	1.96185
414	chaoyang	116.475	39.9401	Caprifoliaceae	Weigela	Weigela_florida	shrub	native		0.3	0.003	0.004	0.00401606	-5.51745	-2.3962	458	2.66087	19.6	23.3673	1.36861	7.81873	0.893136	1.29226	2.5068	0.39912	6.57117	0.817643	12.5805	1.0997	149.366	2.17425
415	chaoyang	116.475	39.9401	Buxaceae	Buxus	Buxus_sinica	shrub	non-native		4.1	0.041	0.042	0.0438413	-3.12718	-1.35812	485	2.68574	23.7	20.4641	1.31099	16.7404	1.22377	1.37475	1.41573	0.150981	4.01005	0.60315	1.1924	0.076422	104.165	2.01772
416	chaoyang	116.475	39.9401	Moraceae	Broussonetia	Broussonetia_papyrifera	tree	native	24.5	0.2	0.002	0.003	0.00300903	-5.80614	-2.52157	376	2.57519	26.8	14.0299	1.14705	10.5018	1.02127	1.42813	2.55193	0.40687	1.15495	0.062565	42.0972	1.62425	137.018	2.13678
417	chaoyang	116.475	39.9401	Salicaceae	Populus	Populus_simonii	tree	native		0.7	0.007	0.008	0.00806452	-4.82028	-2.09342	450	2.65321	20.9	21.5311	1.33307	11.8111	1.07229	1.32015	1.76953	0.247857	4.69727	0.671845	5.80189	0.763569	270.949	2.43289
418	chaoyang	116.475	39.9401	Rosaceae	Amygdalus	Amygdalus_triloba	shrub	native	9.6	2.6	0.026	0.027	0.0277492	-3.58455	-1.55675	420	2.62325	28	15	1.17609	11.1573	1.04756	1.44716	2.50957	0.399599	4.18282	0.621469	25.5318	1.40708	253.908	2.40468
419	chaoyang	116.475	39.9401	Moraceae	Broussonetia	Broussonetia_papyrifera	tree	native	13	0.5	0.005	0.006	0.00603622	-5.10998	-2.21924	376	2.57519	26.8	14.0299	1.14705	10.5018	1.02127	1.42813	2.55193	0.40687	1.15495	0.062565	42.0972	1.62425	137.018	2.13678
420	chaoyang	116.475	39.9401	Platanaceae	Platanus	Platanus_acerifolia	tree	non-native	29.5	0.6	0.006	0.007	0.00704935	-4.95482	-2.15185	467	2.66932	17.6	26.5341	1.4238	10.5866	1.02476	1.24551	1.66248	0.220755	9.08713	0.958427	89.5307	1.95197	182.44	2.26112
421	chedaogou	116.288	39.9429	Salicaceae	Salix	Salix_babylonica	tree	non-native	25.1592	0.4	0.004	0.005	0.00502513	-5.2933	-2.29885	441.58	2.64501	23.09	19.1243	1.28159	11.6188	1.06516	1.36342	1.98729	0.298261			5.2035	0.716296	125.88	2.09996
422	chedaogou	116.288	39.9429	Oleaceae	Syringa	Syringa_oblata	shrub	non-native	5.73248	1.5	0.015	0.016	0.0162602	-4.11904	-1.78888	454.04	2.65709	18.84	24.0998	1.38201	6.11149	0.786147	1.27508	3.08272	0.488934			1.2177	0.0855403	119.178	2.07619
423	chedaogou	116.288	39.9429	Malvaceae	Hibiscus	Hibiscus_syriacus	shrub	non-native	3.18471	2.3	0.023	0.024	0.0245902	-3.70541	-1.60924	381.21	2.58116	27.28	13.974	1.14532	10.7699	1.03221	1.43584	2.53299	0.403634			0.97875	-0.00932822	157.087	2.19614
424	chedaogou	116.288	39.9429	Adoxaceae	Viburnum	Viburnum_opulus	shrub	native	6.05096	2.1	0.021	0.022	0.0224949	-3.79447	-1.64792	443.65	2.64704	24	18.4854	1.26683	17.5647	1.24464	1.38021	1.36638	0.135572			1.2177	0.0855403	119.178	2.07619
425	chedaogou	116.288	39.9429	Rosaceae	Kerria	Kerria_japonica	shrub	non-native		3.1	0.031	0.032	0.0330579	-3.4095	-1.48073	413.15	2.61611	25.98	15.9026	1.20147	12.7047	1.10397	1.41464	2.04491	0.310673			0.97875	-0.00932822	157.087	2.19614
426	chedaogou	116.288	39.9429	Fabaceae	Cercis	Cercis_chinensis	shrub	non-native	2.54777	1.2	0.012	0.013	0.0131712	-4.32972	-1.88037	441.58	2.64501	25.9	17.0494	1.23171	9.67342	0.98558	1.4133	2.67744	0.42772			1.057	0.024075	218.985	2.34041
427	chedaogou	116.288	39.9429	Rosaceae	Prunus	Amygdalus_persica	tree	non-native	13.3758	0.2	0.002	0.003	0.00300903	-5.80614	-2.52157	439.48	2.64294	23.2	18.9431	1.27745	12.9998	1.11394	1.36549	1.78465	0.251552
428	chedaogou	116.288	39.9429	Rosaceae	Malus	Malus_spectabilis	tree	non-native	11.7834	3.1	0.031	0.032	0.0330579	-3.4095	-1.48073	430.11	2.63358	18.47	23.287	1.36711	13.2088	1.12086	1.26647	1.39831	0.145603			11.236	1.05061	83.8576	1.92354
429	chedaogou	116.288	39.9429	Salicaceae	Populus	Populus_tremula	tree	native	37.2611	1.2	0.012	0.013	0.0131712	-4.32972	-1.88037	457.17	2.66008	23.34	19.5874	1.29198	20.9148	1.32045	1.3681	1.11596	0.0476472			9.384	0.972388	97.5155	1.98907
430	chedaogou	116.288	39.9429	Rosaceae	Prunus	Prunus_cerasifera	tree	non-native	15.6051	3.8	0.038	0.039	0.0405827	-3.20441	-1.39166	446.76	2.65007	21.53	20.7506	1.31703	15.2186	1.18237	1.33304	1.41472	0.150669			11.236	1.05061	83.8576	1.92354
431	chedaogou	116.288	39.9429	Rosaceae	Cerasus	Cerasus_yedoensis	tree	non-native	14.0127	2.1	0.021	0.022	0.0224949	-3.79447	-1.64792	471.09	2.6731	17.43	27.0275	1.43181	8.7554	0.942276	1.2413	1.99077	0.299022			18.4179	1.26524	98.1932	1.99208
432	chedaogou	116.288	39.9429	Magnoliaceae	Yulania	Yulania_denudata	tree	non-native	11.7834	7.9	0.079	0.08	0.0869565	-2.44235	-1.0607	414.01	2.61701	20.74	19.9619	1.3002	4.96969	0.696329	1.31681	4.1733	0.620479			35.232	1.54694	153.922	2.1873
433	chedaogou	116.288	39.9429	Celastraceae	Euonymus	Euonymus_alatus	shrub	native		0.4	0.004	0.005	0.00502513	-5.2933	-2.29885	433.07	2.63656	12.63	34.289	1.53515	4.70781	0.672819	1.1014	2.68278	0.428584
434	chedaogou	116.288	39.9429	Eucommiaceae	Eucommia	Eucommia_ulmoides	tree	non-native	14.6497	2.9	0.029	0.03	0.0309278	-3.4761	-1.50965	456.27	2.65922	22.12	20.627	1.31444	8.5354	0.931224	1.34479	2.59156	0.413561			2.6435	0.422179	134.893	2.12999
435	chedaogou	116.288	39.9429	Fabaceae	Styphnolobium	Styphnolobium_japonicum	tree	non-native	16.242	0	0	0.001	0.001001	-6.90675	-2.99957	434.5	2.63799	18.82	23.0871	1.36337	6.80602	0.832893	1.27462	2.7652	0.441727			7.20867	0.857855	338.646	2.52975
436	chedaogou	116.288	39.9429	Oleaceae	Fraxinus	Fraxinus_chinensis	tree	native	20.7006	3.5	0.035	0.036	0.0373444	-3.28757	-1.42777	460.97	2.66367	23.38	19.7164	1.29483	15.8495	1.20002	1.36884	1.47512	0.168828			63.7855	1.80472	128.163	2.10776
437	chedaogou	116.288	39.9429	Rosaceae	Rosa	Rosa_chinensis	shrub	non-native		34.2	0.342	0.343	0.52207	-0.649954	-0.282271	435.81	2.6393	18.27	23.8539	1.37756	7.53509	0.877088	1.26174	2.42466	0.38465			143.021	2.1554	154.426	2.18872
438	chedaogou	116.288	39.9429	Sapindaceae	Acer	Acer_palmatum	tree	non-native	17.5159	4.4	0.044	0.045	0.0471204	-3.05505	-1.32679	417.59	2.62075	16.7	25.0054	1.39803	16.0395	1.20519	1.22272	1.04118	0.0175249			7.7101	0.88706	123.137	2.09039
439	chedaogou	116.288	39.9429	Rosaceae	Rosa	Rosa_xanthina	shrub	non-native		0.5	0.005	0.006	0.00603622	-5.10998	-2.21924	434.7	2.63819	19.22	22.6171	1.35444	22.3566	1.34941	1.28375	0.8597	-0.0656529			4.0588	0.608398	81.6291	1.91185
440	chedaogou	116.288	39.9429	Platanaceae	Platanus	Platanus_acerifolia	tree	non-native	29.6178	2.4	0.024	0.025	0.025641	-3.66356	-1.59106	473.99	2.67577	26.17	18.112	1.25797	13.6697	1.13576	1.4178	1.91445	0.282043			13.0013	1.11399	149.208	2.17379
441	chedaogou	116.288	39.9429	Cornaceae	Cornus	Cornus_alba	shrub	non-native		2.5	0.025	0.026	0.026694	-3.62331	-1.57359	443.43	2.64683	21.92	20.2295	1.30598	8.60735	0.934869	1.34084	2.54666	0.405971			5.0556	0.703773	93.1904	1.96937
442	chedaogou	116.288	39.9429	Salicaceae	Salix	Salix_babylonica	tree	non-native	39.172	1.5	0.015	0.016	0.0162602	-4.11904	-1.78888									1.98729	0.298261			9.6216	0.983247	90.2443	1.95542
443	chedaogou	116.288	39.9429	Oleaceae	Syringa	Syringa_oblata	shrub	non-native	3.82166	19.5556	0.195556	0.196556	0.244641	-1.40796	-0.611471	454.04	2.65709	18.84	24.0998	1.38201	6.11149	0.786147	1.27508	3.08272	0.488934
444	chedaogou	116.288	39.9429	Oleaceae	Syringa	Syringa_oblata	shrub	non-native	6.05096	1.5	0.015	0.016	0.0162602	-4.11904	-1.78888	454.04	2.65709	18.84	24.0998	1.38201	6.11149	0.786147	1.27508	3.08272	0.488934			1.0786	0.0328604	159.932	2.20394
445	chedaogou	116.288	39.9429	Oleaceae	Syringa	Syringa_oblata	shrub	non-native	4.14013	3	0.03	0.031	0.0319917	-3.44228	-1.49496	454.04	2.65709	18.84	24.0998	1.38201	6.11149	0.786147	1.27508	3.08272	0.488934			1.0933	0.0387393	151.083	2.17921
446	chedaogou	116.288	39.9429	Malvaceae	Hibiscus	Hibiscus_syriacus	shrub	non-native	2.54777	0.5	0.005	0.006	0.00603622	-5.10998	-2.21924	381.21	2.58116	27.28	13.974	1.14532	10.7699	1.03221	1.43584	2.53299	0.403634			13.0013	1.11399	149.208	2.17379
447	chedaogou	116.288	39.9429	Malvaceae	Hibiscus	Hibiscus_syriacus	shrub	non-native	3.18471	0.4	0.004	0.005	0.00502513	-5.2933	-2.29885	381.21	2.58116	27.28	13.974	1.14532	10.7699	1.03221	1.43584	2.53299	0.403634			4.0588	0.608398	81.6291	1.91185
448	chedaogou	116.288	39.9429	Adoxaceae	Viburnum	Viburnum_opulus	shrub	native	6.36943	3.3	0.033	0.034	0.0351967	-3.3468	-1.4535	443.65	2.64704	24	18.4854	1.26683	17.5647	1.24464	1.38021	1.36638	0.135572			10.4878	1.02068	191.658	2.28253
449	chedaogou	116.288	39.9429	Adoxaceae	Viburnum	Viburnum_opulus	shrub	native	3.50318	3.5	0.035	0.036	0.0373444	-3.28757	-1.42777	443.65	2.64704	24	18.4854	1.26683	17.5647	1.24464	1.38021	1.36638	0.135572
450	chedaogou	116.288	39.9429	Rosaceae	Kerria	Kerria_japonica	shrub	non-native		1.8	0.018	0.019	0.019368	-3.94413	-1.71292	413.15	2.61611	25.98	15.9026	1.20147	12.7047	1.10397	1.41464	2.04491	0.310673
451	chedaogou	116.288	39.9429	Rosaceae	Kerria	Kerria_japonica	shrub	non-native		1.7	0.017	0.018	0.0183299	-3.99922	-1.73684	413.15	2.61611	25.98	15.9026	1.20147	12.7047	1.10397	1.41464	2.04491	0.310673
452	chedaogou	116.288	39.9429	Fabaceae	Cercis	Cercis_chinensis	shrub	non-native	3.82166	1.8	0.018	0.019	0.019368	-3.94413	-1.71292	441.58	2.64501	25.9	17.0494	1.23171	9.67342	0.98558	1.4133	2.67744	0.42772			35.0819	1.54508	202.653	2.30675
453	chedaogou	116.288	39.9429	Fabaceae	Cercis	Cercis_chinensis	shrub	non-native	4.4586	2.4	0.024	0.025	0.025641	-3.66356	-1.59106	441.58	2.64501	25.9	17.0494	1.23171	9.67342	0.98558	1.4133	2.67744	0.42772			1.0786	0.0328604	159.932	2.20394
454	chedaogou	116.288	39.9429	Rosaceae	Prunus	Amygdalus_persica	tree	non-native	12.4204	1.4	0.014	0.015	0.0152284	-4.18459	-1.81734	439.48	2.64294	23.2	18.9431	1.27745	12.9998	1.11394	1.36549	1.78465	0.251552
455	chedaogou	116.288	39.9429	Rosaceae	Prunus	Amygdalus_persica	tree	non-native	8.59873	5	0.05	0.051	0.0537408	-2.92358	-1.2697	439.48	2.64294	23.2	18.9431	1.27745	12.9998	1.11394	1.36549	1.78465	0.251552
456	chedaogou	116.288	39.9429	Rosaceae	Malus	Malus_spectabilis	tree	non-native	10.1911	1.1	0.011	0.012	0.0121457	-4.41078	-1.91558	430.11	2.63358	18.47	23.287	1.36711	13.2088	1.12086	1.26647	1.39831	0.145603			23.6351	1.37356	172.475	2.23673
457	chedaogou	116.288	39.9429	Rosaceae	Malus	Malus_spectabilis	tree	non-native	9.87261	1.8	0.018	0.019	0.019368	-3.94413	-1.71292	430.11	2.63358	18.47	23.287	1.36711	13.2088	1.12086	1.26647	1.39831	0.145603			25.7212	1.41029	160.842	2.2064
458	chedaogou	116.288	39.9429	Salicaceae	Populus	Populus_tremula	tree	native	28.9809	2.9	0.029	0.03	0.0309278	-3.4761	-1.50965	457.17	2.66008	23.34	19.5874	1.29198	20.9148	1.32045	1.3681	1.11596	0.0476472			15.8325	1.19955	166.873	2.22239
459	chedaogou	116.288	39.9429	Salicaceae	Populus	Populus_tremula	tree	native	21.0191	2.2	0.022	0.023	0.0235415	-3.74899	-1.62817	457.17	2.66008	23.34	19.5874	1.29198	20.9148	1.32045	1.3681	1.11596	0.0476472			1.0786	0.0328604	159.932	2.20394
460	chedaogou	116.288	39.9429	Rosaceae	Cerasus	Cerasus_yedoensis	tree	non-native	18.1529	2.1	0.021	0.022	0.0224949	-3.79447	-1.64792	471.09	2.6731	17.43	27.0275	1.43181	8.7554	0.942276	1.2413	1.99077	0.299022
461	chedaogou	116.288	39.9429	Rosaceae	Cerasus	Cerasus_yedoensis	tree	non-native	16.879	3.5	0.035	0.036	0.0373444	-3.28757	-1.42777	471.09	2.6731	17.43	27.0275	1.43181	8.7554	0.942276	1.2413	1.99077	0.299022			7.19412	0.856978	166.775	2.22213
462	chedaogou	116.288	39.9429	Magnoliaceae	Yulania	Yulania_denudata	tree	non-native	12.1019	2.9	0.029	0.03	0.0309278	-3.4761	-1.50965	414.01	2.61701	20.74	19.9619	1.3002	4.96969	0.696329	1.31681	4.1733	0.620479			8.6857	0.938805	258.91	2.41315
463	chedaogou	116.288	39.9429	Magnoliaceae	Yulania	Yulania_denudata	tree	non-native	12.4204	7.5	0.075	0.076	0.0822511	-2.49798	-1.08486	414.01	2.61701	20.74	19.9619	1.3002	4.96969	0.696329	1.31681	4.1733	0.620479			15.8325	1.19955	166.873	2.22239
464	chedaogou	116.288	39.9429	Celastraceae	Euonymus	Euonymus_alatus	shrub	native		0.5	0.005	0.006	0.00603622	-5.10998	-2.21924	433.07	2.63656	12.63	34.289	1.53515	4.70781	0.672819	1.1014	2.68278	0.428584			25.7665	1.41106	240.204	2.38058
465	chedaogou	116.288	39.9429	Celastraceae	Euonymus	Euonymus_alatus	shrub	native		1.2	0.012	0.013	0.0131712	-4.32972	-1.88037	433.07	2.63656	12.63	34.289	1.53515	4.70781	0.672819	1.1014	2.68278	0.428584			5.0556	0.703773	93.1904	1.96937
466	chedaogou	116.288	39.9429	Eucommiaceae	Eucommia	Eucommia_ulmoides	tree	non-native	19.4268	3.6	0.036	0.037	0.0384216	-3.25914	-1.41542	456.27	2.65922	22.12	20.627	1.31444	8.5354	0.931224	1.34479	2.59156	0.413561
467	chedaogou	116.288	39.9429	Eucommiaceae	Eucommia	Eucommia_ulmoides	tree	non-native	18.1529	10.5	0.105	0.106	0.118568	-2.13227	-0.926032	456.27	2.65922	22.12	20.627	1.31444	8.5354	0.931224	1.34479	2.59156	0.413561			20.2144	1.30566	59.295	1.77302
468	chedaogou	116.288	39.9429	Fabaceae	Styphnolobium	Styphnolobium_japonicum	tree	non-native	19.1083	0.8	0.008	0.009	0.00908174	-4.70149	-2.04183	434.5	2.63799	18.82	23.0871	1.36337	6.80602	0.832893	1.27462	2.7652	0.441727			9.384	0.972388	97.5155	1.98907
469	chedaogou	116.288	39.9429	Fabaceae	Styphnolobium	Styphnolobium_japonicum	tree	non-native	11.1465	0.4	0.004	0.005	0.00502513	-5.2933	-2.29885	434.5	2.63799	18.82	23.0871	1.36337	6.80602	0.832893	1.27462	2.7652	0.441727			32.378	1.51025	511.957	2.70923
470	chedaogou	116.288	39.9429	Oleaceae	Fraxinus	Fraxinus_chinensis	tree	native	20.3822	2.1	0.021	0.022	0.0224949	-3.79447	-1.64792	460.97	2.66367	23.38	19.7164	1.29483	15.8495	1.20002	1.36884	1.47512	0.168828			1.2177	0.0855403	119.178	2.07619
471	chedaogou	116.288	39.9429	Oleaceae	Fraxinus	Fraxinus_chinensis	tree	native	23.8854	0.4	0.004	0.005	0.00502513	-5.2933	-2.29885	460.97	2.66367	23.38	19.7164	1.29483	15.8495	1.20002	1.36884	1.47512	0.168828			39.558	1.59723	208.869	2.31987
472	chedaogou	116.288	39.9429	Rosaceae	Rosa	Rosa_chinensis	shrub	non-native		20.4	0.204	0.205	0.257862	-1.35533	-0.588613	435.81	2.6393	18.27	23.8539	1.37756	7.53509	0.877088	1.26174	2.42466	0.38465			7.19412	0.856978	166.775	2.22213
473	chedaogou	116.288	39.9429	Rosaceae	Rosa	Rosa_chinensis	shrub	non-native		0.7	0.007	0.008	0.00806452	-4.82028	-2.09342	435.81	2.6393	18.27	23.8539	1.37756	7.53509	0.877088	1.26174	2.42466	0.38465
474	chedaogou	116.288	39.9429	Rosaceae	Rosa	Rosa_chinensis	shrub	non-native		10.1	0.101	0.102	0.113586	-2.1752	-0.944676	435.81	2.6393	18.27	23.8539	1.37756	7.53509	0.877088	1.26174	2.42466	0.38465			25.7665	1.41106	240.204	2.38058
475	chedaogou	116.288	39.9429	Sapindaceae	Acer	Acer_palmatum	tree	non-native	13.6943	1.1	0.011	0.012	0.0121457	-4.41078	-1.91558	417.59	2.62075	16.7	25.0054	1.39803	16.0395	1.20519	1.22272	1.04118	0.0175249			19.2201	1.28376	148.737	2.17242
476	chedaogou	116.288	39.9429	Sapindaceae	Acer	Acer_palmatum	tree	non-native	12.7389	1.1	0.011	0.012	0.0121457	-4.41078	-1.91558	417.59	2.62075	16.7	25.0054	1.39803	16.0395	1.20519	1.22272	1.04118	0.0175249			8.251	0.916507	190.753	2.28047
477	chedaogou	116.288	39.9429	Rosaceae	Rosa	Rosa_xanthina	shrub	non-native		1.6	0.016	0.017	0.017294	-4.0574	-1.7621	434.7	2.63819	19.22	22.6171	1.35444	22.3566	1.34941	1.28375	0.8597	-0.0656529			8.251	0.916507	190.753	2.28047
478	chedaogou	116.288	39.9429	Cornaceae	Cornus	Cornus_alba	shrub	non-native		3	0.03	0.031	0.0319917	-3.44228	-1.49496	443.43	2.64683	21.92	20.2295	1.30598	8.60735	0.934869	1.34084	2.54666	0.405971
479	chedaogou	116.288	39.9429	Cornaceae	Cornus	Cornus_alba	shrub	non-native		6.5	0.065	0.066	0.0706638	-2.64982	-1.1508	443.43	2.64683	21.92	20.2295	1.30598	8.60735	0.934869	1.34084	2.54666	0.405971			12.8868	1.11015	165.651	2.21919
480	ditan	116.409	39.9526	Oleaceae	Forsythia	Forsythia_suspensa	shrub	non-native		3.4	0.034	0.035	0.0362694	-3.31678	-1.44046	465	2.66745	27.9	16.6667	1.22185	10.7819	1.03269	1.4456	2.58767	0.412909			14.3443	1.15668	330.913	2.51971
481	ditan	116.409	39.9526	Sapindaceae	Acer	Acer_pictum	tree	native	14.3312	0.3	0.003	0.004	0.00401606	-5.51745	-2.3962	464	2.66652	30.4	15.2632	1.18364	22.7545	1.35707	1.48287	1.336	0.125806			42.2062	1.62538	214.987	2.33241
482	ditan	116.409	39.9526	Salicaceae	Populus	Populus_alba	tree	non-native	22.6115	0.5	0.005	0.006	0.00603622	-5.10998	-2.21924	416	2.61909	27.8	14.964	1.17505	12.7616	1.1059	1.44404	2.17842	0.338141			96.7652	1.98572	219.41	2.34126
483	ditan	116.409	39.9526	Platanaceae	Platanus	Platanus_acerifolia	tree	non-native	13.3758	0.3	0.003	0.004	0.00401606	-5.51745	-2.3962	459	2.66181	19	24.1579	1.38306	21.6453	1.33536	1.27875	0.877787	-0.0566109			67.8396	1.83148	190.817	2.28062
484	ditan	116.409	39.9526	Simaroubaceae	Ailanthus	Ailanthus_altissima	tree	native	14.3312	11.9	0.119	0.12	0.136364	-1.99243	-0.865301	474	2.67578	26.2	18.0916	1.25748	16.1099	1.20709	1.4183	1.62633	0.211208			23.5175	1.37139	163.636	2.21388
485	ditan	116.409	39.9526	Caprifoliaceae	Lonicera	Lonicera_maackii	shrub	non-native	3.24841	1.1	0.011	0.012	0.0121457	-4.41078	-1.91558	421	2.62428	22.3	18.8789	1.27598	8.79949	0.944458	1.3483	2.53424	0.403847			22.9276	1.36036	286.322	2.45686
486	ditan	116.409	39.9526	Hydrangeaceae	Philadelphus	Philadelphus_incanus	shrub	non-native		2.3	0.023	0.024	0.0245902	-3.70541	-1.60924	431	2.63448	32.2	13.3851	1.12662	9.94816	0.997743	1.50786	3.23678	0.510113			22.2638	1.3476	246.704	2.39218
487	ditan	116.409	39.9526	Adoxaceae	Viburnum	Viburnum_opulus	shrub	native	1.11465	0.8	0.008	0.009	0.00908174	-4.70149	-2.04183	455	2.65801	30.6	14.8693	1.17229	18.6069	1.26967	1.48572	1.64455	0.216047			18.0267	1.25592	192.638	2.28474
488	ditan	116.409	39.9526	Rosaceae	Malus	Malus_spectabilis	tree	non-native	4.55414	3.6	0.036	0.037	0.0384216	-3.25914	-1.41542	465	2.66745	23.1	20.1299	1.30384	19.36	1.28691	1.36361	1.19318	0.0767058			24.264	1.38496	98.3128	1.99261
489	ditan	116.409	39.9526	Buxaceae	Buxus	Buxus_sinica	shrub	non-native		0	0	0.001	0.001001	-6.90675	-2.99957	465	2.66745	27.6	16.8478	1.22654	21.0096	1.32242	1.44091	1.31369	0.118492			1.4582	0.163817	81.5702	1.91153
490	ditan	116.409	39.9526	Rosaceae	Prunus	Prunus_cerasifera	tree	non-native	15.6051	2.7	0.027	0.028	0.0288066	-3.54715	-1.54051	456	2.65896	21.9	20.8219	1.31852	21.0815	1.3239	1.34044	1.03883	0.0165429			8.26863	0.917433	142.908	2.15506
491	ditan	116.409	39.9526	Sapindaceae	Koelreuteria	Koelreuteria_paniculata	tree	native	11.9427	1.1	0.011	0.012	0.0121457	-4.41078	-1.91558	459	2.66181	23.8	19.2857	1.28524	13.4839	1.12981	1.37658	1.76507	0.246763			50.6814	1.70485	239.492	2.37929
492	ditan	116.409	39.9526	Eucommiaceae	Eucommia	Eucommia_ulmoides	tree	non-native	8.53503	0	0	0.001	0.001001	-6.90675	-2.99957	473	2.67486	25.6	18.4766	1.26662	15.6912	1.19566	1.40824	1.63149	0.212584			30.3102	1.48159	212.083	2.3265
493	ditan	116.409	39.9526	Oleaceae	Ligustrum	Ligustrum_lucidum	shrub	non-native		0.4	0.004	0.005	0.00502513	-5.2933	-2.29885	473	2.67486	28.2	16.773	1.22461	17.1635	1.23461	1.45025	1.64302	0.215644			3.2425	0.51088	183.268	2.26309
494	ditan	116.409	39.9526	Ebenaceae	Diospyros	Diospyros_kaki	tree	non-native	11.465	1.2	0.012	0.013	0.0131712	-4.32972	-1.88037	434	2.63749	24	18.0833	1.25728	22.7641	1.35725	1.38021	1.05429	0.0229615			19.805	1.29677	120.102	2.07955
495	ditan	116.409	39.9526	Sapindaceae	Aesculus	Aesculus_chinensis	tree	non-native	8.69427	0.9	0.009	0.01	0.010101	-4.59512	-1.99564	422	2.62531	25.1	16.8127	1.22564	9.78998	0.990782	1.39967	2.56385	0.408892			47.3576	1.67539	407.205	2.60981
496	ditan	116.409	39.9526	Rosaceae	Pyrus	Pyrus_hopeiensis	tree	native	10.0955	0.7	0.007	0.008	0.00806452	-4.82028	-2.09342	463	2.66558	23	20.1304	1.30385	19.9172	1.29923	1.36173	1.15478	0.062499			38.7646	1.58844	147.803	2.16968
497	ditan	116.409	39.9526	Salicaceae	Salix	Salix_babylonica	tree	non-native	10.9554	0.3	0.003	0.004	0.00401606	-5.51745	-2.3962	457	2.65992	34.9	13.0946	1.11709	11.746	1.06989	1.54283	2.97121	0.472934			17.2613	1.23707	217.887	2.33823
498	ditan	116.409	39.9526	Oleaceae	Syringa	Syringa_oblata	shrub	non-native	1.59236	2.6	0.026	0.027	0.0277492	-3.58455	-1.55675	441	2.64444	33	13.3636	1.12592	12.8244	1.10804	1.51851	2.57322	0.410478			28.9194	1.46119	144.849	2.16091
499	ditan	116.409	39.9526	Rosaceae	Amygdalus	Amygdalus_triloba	shrub	native	1.59236	1.1	0.011	0.012	0.0121457	-4.41078	-1.91558	424	2.62737	32.8	12.9268	1.11149	14.0208	1.14677	1.51587	2.33938	0.369102			28.5298	1.4553	183.626	2.26393
500	ditan	116.409	39.9526	Rosaceae	Sorbaria	Sorbaria_kirilowii	shrub	native	1.1465	2.9	0.029	0.03	0.0309278	-3.4761	-1.50965	440	2.64345	31	14.1935	1.15209	13.4999	1.13033	1.49136	2.29632	0.361032			1.7054	0.231826	399.435	2.60145
501	ditan	116.409	39.9526	Rosaceae	Rosa	Rosa_chinensis	shrub	non-native		0.3	0.003	0.004	0.00401606	-5.51745	-2.3962	439	2.64246	30.9	14.2071	1.15251	10.3266	1.01396	1.48996	2.99226	0.476			7.7747	0.890684	196.318	2.29296
502	ditan	116.409	39.9526	Rosaceae	Kerria	Kerria_japonica	shrub	non-native		1.1	0.011	0.012	0.0121457	-4.41078	-1.91558	427	2.63043	29.6	14.4257	1.15914	8.31478	0.919851	1.47129	3.55993	0.551441			13.3841	1.12659	306.674	2.48668
503	ditan	116.409	39.9526	Caprifoliaceae	Lonicera	Lonicera_japonica	shrub	non-native	1.17834	0	0	0.001	0.001001	-6.90675	-2.99957	428	2.63144	27.6	15.5072	1.19053	10.3216	1.01375	1.44091	2.674	0.427162			16.9957	1.23034	247.677	2.39389
504	ditan	116.409	39.9526	Magnoliaceae	Yulania	Yulania_denudata	tree	non-native	4.93631	0.2	0.002	0.003	0.00300903	-5.80614	-2.52157	424	2.62737	20.9	20.2871	1.30722	17.6596	1.24698	1.32015	1.18349	0.0731646			47.8828	1.68018	225.809	2.35374
505	ditan	116.409	39.9526	Rhamnaceae	Ziziphus	Ziziphus_jujuba	tree	non-native	22.6115	1	0.01	0.011	0.0111223	-4.4988	-1.9538	448	2.65128	46.3	9.67603	0.985697	19.1836	1.28293	1.66558	2.41352	0.38265			6.9896	0.844452	245.953	2.39085
506	ditan	116.409	39.9526	Bignoniaceae	Catalpa	Catalpa_bungei	tree	non-native	24.2675	0.1	0.001	0.002	0.00200401	-6.21261	-2.6981	440	2.64345	30.8	14.2857	1.1549	11.0264	1.04243	1.48855	2.79329	0.446116			69.415	1.84145	381.892	2.58194
507	ditan	116.409	39.9526	Adoxaceae	Viburnum	Viburnum_opulus	shrub	native	0.796178	0	0	0.001	0.001001	-6.90675	-2.99957	453	2.6561	23.7	19.1139	1.28135	14.8868	1.1728	1.37475	1.59201	0.201946			29.4912	1.46969	171.014	2.23303
508	ditan	116.409	39.9526	Cornaceae	Cornus	Cornus_officinalis	shrub	native	4.90446	2.9	0.029	0.03	0.0309278	-3.4761	-1.50965	452	2.65514	19.4	23.299	1.36734	18.8404	1.27509	1.2878	1.0297	0.0127112			8.4431	0.926502	73.2979	1.86509
509	ditan	116.409	39.9526	Oleaceae	Jasminum	Jasminum_nudiflorum	shrub	non-native		0.8	0.008	0.009	0.00908174	-4.70149	-2.04183	452	2.65514	22.7	19.9119	1.29911	11.5938	1.06423	1.35603	1.95794	0.291799			1.3458	0.128981	189.856	2.27842
510	ditan	116.409	39.9526	Salicaceae	Populus	Populus_tomentosa	tree	non-native	57.0064	0.8	0.008	0.009	0.00908174	-4.70149	-2.04183	457	2.65992	23.2	19.6983	1.29443	20.4042	1.30972	1.36549	1.13702	0.0557676			56.7576	1.75402	97.2806	1.98803
511	ditan	116.409	39.9526	Caprifoliaceae	Weigela	Weigela_florida	shrub	native	0.955414	7.8	0.078	0.079	0.0857763	-2.45601	-1.06663	475	2.67669	23.3	20.3863	1.30934	12.8801	1.10992	1.36736	1.80899	0.257437			12.9656	1.11279	241.332	2.38262
512	ditan	116.409	39.9526	Lythraceae	Lagerstroemia	Lagerstroemia_indica	shrub	non-native		1.5	0.015	0.016	0.0162602	-4.11904	-1.78888	415	2.61805	19.8	20.9596	1.32138	13.5536	1.13206	1.29667	1.46087	0.16461			8.5757	0.93327	85.9358	1.93417
513	ditan	116.409	39.9526	Rosaceae	Rosa	Rosa_xanthina	shrub	non-native		0.1	0.001	0.002	0.00200401	-6.21261	-2.6981	450	2.65321	24.4	18.4426	1.26582	22.6316	1.35472	1.38739	1.07814	0.0326743			0.9495	-0.022505	105.783	2.02442
514	ditan	116.409	39.9526	Oleaceae	Fraxinus	Fraxinus_chinensis	tree	native	10.3503	0.1	0.001	0.002	0.00200401	-6.21261	-2.6981	453	2.6561	24.6	18.4146	1.26516	22.1615	1.3456	1.39094	1.11003	0.0453364			14.481	1.1608	211.29	2.32488
515	ditan	116.409	39.9526	Oleaceae	Chionanthus	Chionanthus_retusus	tree	native	3.75796	0.7	0.007	0.008	0.00806452	-4.82028	-2.09342	432	2.63548	30.3	14.2574	1.15404	21.2151	1.32664	1.48144	1.42823	0.154798			20.3007	1.30751	114.205	2.05768
516	ditan	116.409	39.9526	Malvaceae	Hibiscus	Hibiscus_syriacus	shrub	non-native	1.36943	4.9	0.049	0.05	0.0526316	-2.94444	-1.27875	384	2.58433	34.5	11.1304	1.04651	12.5351	1.09813	1.53782	2.75228	0.439693			14.1058	1.1494	292.85	2.46664
517	ditan	116.409	39.9526	Fabaceae	Styphnolobium	Styphnolobium_japonicum	tree	non-native	27.2611	0	0	0.001	0.001001	-6.90675	-2.99957	431	2.63448	32.9	13.1003	1.11728	15.445	1.18879	1.5172	2.13013	0.328407			13.2877	1.12345	195.503	2.29115
518	ditan	116.409	39.9526	Rosaceae	Prunus	Amygdalus_persica	tree	non-native	6.49682	1.3	0.013	0.014	0.0141988	-4.2546	-1.84775	435	2.63849	38.4	11.3281	1.05416	17.6336	1.24634	1.58433	2.17767	0.337991			24.3624	1.38672	212.721	2.32781
519	ditan	116.409	39.9526	Rosaceae	Cerasus	Cerasus_yedoensis	tree	non-native	5.76433	3.5	0.035	0.036	0.0373444	-3.28757	-1.42777	463	2.66558	27.4	16.8978	1.22783	14.959	1.1749	1.43775	1.83167	0.262848			20.1312	1.30387	190.624	2.28018
520	ditan	116.409	39.9526	Juglandaceae	Juglans	Juglans_regia	tree	non-native	18.1529	5.4	0.054	0.055	0.0582011	-2.84385	-1.23507	457	2.65992	40.3	11.34	1.05461	12.5506	1.09866	1.60531	3.21101	0.506642			32.624	1.51354	347.815	2.54135
521	ditan	116.409	39.9526	Oleaceae	Forsythia	Forsythia_suspensa	shrub	non-native		1.3	0.013	0.014	0.0141988	-4.2546	-1.84775													35.191	1.54643	124.823	2.0963
522	ditan	116.409	39.9526	Salicaceae	Populus	Populus_alba	tree	non-native	19.3312	0.5	0.005	0.006	0.00603622	-5.10998	-2.21924	416	2.61909	27.8	14.964	1.17505	12.7616	1.1059	1.44404	2.17842	0.338141			96.7652	1.98572	219.41	2.34126
523	ditan	116.409	39.9526	Salicaceae	Populus	Populus_alba	tree	non-native	25.9554	0.8	0.008	0.009	0.00908174	-4.70149	-2.04183	416	2.61909	27.8	14.964	1.17505	12.7616	1.1059	1.44404	2.17842	0.338141			96.7652	1.98572	219.41	2.34126
524	ditan	116.409	39.9526	Sapindaceae	Acer	Acer_pictum	tree	native		1.2	0.012	0.013	0.0131712	-4.32972	-1.88037	464	2.66652	30.4	15.2632	1.18364	22.7545	1.35707	1.48287	1.336	0.125806			42.2062	1.62538	214.987	2.33241
525	ditan	116.409	39.9526	Platanaceae	Platanus	Platanus_acerifolia	tree	non-native	13.3121	0.5	0.005	0.006	0.00603622	-5.10998	-2.21924	459	2.66181	19	24.1579	1.38306	21.6453	1.33536	1.27875	0.877787	-0.0566109			67.8396	1.83148	190.817	2.28062
526	ditan	116.409	39.9526	Platanaceae	Platanus	Platanus_acerifolia	tree	non-native		0.2	0.002	0.003	0.00300903	-5.80614	-2.52157	459	2.66181	19	24.1579	1.38306	21.6453	1.33536	1.27875	0.877787	-0.0566109			67.8396	1.83148	190.817	2.28062
527	ditan	116.409	39.9526	Caprifoliaceae	Lonicera	Lonicera_maackii	shrub	non-native	3.56688	0.5	0.005	0.006	0.00603622	-5.10998	-2.21924	421	2.62428	22.3	18.8789	1.27598	8.79949	0.944458	1.3483	2.53424	0.403847			22.9276	1.36036	286.322	2.45686
528	ditan	116.409	39.9526	Caprifoliaceae	Lonicera	Lonicera_maackii	shrub	non-native	3.53503	0	0	0.001	0.001001	-6.90675	-2.99957	421	2.62428	22.3	18.8789	1.27598	8.79949	0.944458	1.3483	2.53424	0.403847			22.9276	1.36036	286.322	2.45686
529	ditan	116.409	39.9526	Hydrangeaceae	Philadelphus	Philadelphus_incanus	shrub	non-native		7	0.07	0.071	0.0764263	-2.57143	-1.11676	431	2.63448	32.2	13.3851	1.12662	9.94816	0.997743	1.50786	3.23678	0.510113			22.2638	1.3476	246.704	2.39218
530	ditan	116.409	39.9526	Hydrangeaceae	Philadelphus	Philadelphus_incanus	shrub	non-native		0.7	0.007	0.008	0.00806452	-4.82028	-2.09342	431	2.63448	32.2	13.3851	1.12662	9.94816	0.997743	1.50786	3.23678	0.510113			22.2638	1.3476	246.704	2.39218
531	ditan	116.409	39.9526	Adoxaceae	Viburnum	Viburnum_opulus	shrub	native		4.6	0.046	0.047	0.0493179	-3.00947	-1.307	453	2.6561	23.7	19.1139	1.28135	14.8868	1.1728	1.37475	1.59201	0.201946			29.4912	1.46969	171.014	2.23303
532	ditan	116.409	39.9526	Adoxaceae	Viburnum	Viburnum_opulus	shrub	native		1.4	0.014	0.015	0.0152284	-4.18459	-1.81734	453	2.6561	23.7	19.1139	1.28135	14.8868	1.1728	1.37475	1.59201	0.201946			29.4912	1.46969	171.014	2.23303
533	ditan	116.409	39.9526	Rosaceae	Malus	Malus_spectabilis	tree	non-native	5.35032	1.1	0.011	0.012	0.0121457	-4.41078	-1.91558	465	2.66745	23.1	20.1299	1.30384	19.36	1.28691	1.36361	1.19318	0.0767058			24.264	1.38496	98.3128	1.99261
534	ditan	116.409	39.9526	Rosaceae	Malus	Malus_spectabilis	tree	non-native	9.49045	1.4	0.014	0.015	0.0152284	-4.18459	-1.81734	465	2.66745	23.1	20.1299	1.30384	19.36	1.28691	1.36361	1.19318	0.0767058			24.264	1.38496	98.3128	1.99261
535	ditan	116.409	39.9526	Buxaceae	Buxus	Buxus_sinica	shrub	non-native		0	0	0.001	0.001001	-6.90675	-2.99957	465	2.66745	27.6	16.8478	1.22654	21.0096	1.32242	1.44091	1.31369	0.118492			1.4582	0.163817	81.5702	1.91153
536	ditan	116.409	39.9526	Rosaceae	Prunus	Prunus_cerasifera	tree	non-native	7.96178	3.4	0.034	0.035	0.0362694	-3.31678	-1.44046	456	2.65896	21.9	20.8219	1.31852	21.0815	1.3239	1.34044	1.03883	0.0165429			8.26863	0.917433	142.908	2.15506
537	ditan	116.409	39.9526	Sapindaceae	Koelreuteria	Koelreuteria_paniculata	tree	native	10.7006	0.5	0.005	0.006	0.00603622	-5.10998	-2.21924	459	2.66181	23.8	19.2857	1.28524	13.4839	1.12981	1.37658	1.76507	0.246763			50.6814	1.70485	239.492	2.37929
538	ditan	116.409	39.9526	Eucommiaceae	Eucommia	Eucommia_ulmoides	tree	non-native	11.6561	3.8	0.038	0.039	0.0405827	-3.20441	-1.39166	473	2.67486	25.6	18.4766	1.26662	15.6912	1.19566	1.40824	1.63149	0.212584			30.3102	1.48159	212.083	2.3265
539	ditan	116.409	39.9526	Eucommiaceae	Eucommia	Eucommia_ulmoides	tree	non-native	8.40764	1.3	0.013	0.014	0.0141988	-4.2546	-1.84775	473	2.67486	25.6	18.4766	1.26662	15.6912	1.19566	1.40824	1.63149	0.212584			30.3102	1.48159	212.083	2.3265
540	ditan	116.409	39.9526	Oleaceae	Ligustrum	Ligustrum_quihoui	shrub	non-native		0.5	0.005	0.006	0.00603622	-5.10998	-2.21924	473	2.67486	28.2	16.773	1.22461	17.1635	1.23461	1.45025	1.64302	0.215644			3.2425	0.51088	183.268	2.26309
541	ditan	116.409	39.9526	Oleaceae	Ligustrum	Ligustrum_quihoui	shrub	non-native		0.1	0.001	0.002	0.00200401	-6.21261	-2.6981	473	2.67486	28.2	16.773	1.22461	17.1635	1.23461	1.45025	1.64302	0.215644			3.2425	0.51088	183.268	2.26309
542	ditan	116.409	39.9526	Ebenaceae	Diospyros	Diospyros_kaki	tree	non-native	18.4713	0.5	0.005	0.006	0.00603622	-5.10998	-2.21924	434	2.63749	24	18.0833	1.25728	22.7641	1.35725	1.38021	1.05429	0.0229615			19.805	1.29677	120.102	2.07955
543	ditan	116.409	39.9526	Ebenaceae	Diospyros	Diospyros_kaki	tree	non-native	10.1911	0.3	0.003	0.004	0.00401606	-5.51745	-2.3962	434	2.63749	24	18.0833	1.25728	22.7641	1.35725	1.38021	1.05429	0.0229615			19.805	1.29677	120.102	2.07955
544	ditan	116.409	39.9526	Sapindaceae	Aesculus	Aesculus_chinensis	tree	non-native	10.0955	1.7	0.017	0.018	0.0183299	-3.99922	-1.73684	422	2.62531	25.1	16.8127	1.22564	9.78998	0.990782	1.39967	2.56385	0.408892			47.3576	1.67539	407.205	2.60981
545	ditan	116.409	39.9526	Sapindaceae	Aesculus	Aesculus_chinensis	tree	non-native	8.3758	0.3	0.003	0.004	0.00401606	-5.51745	-2.3962	422	2.62531	25.1	16.8127	1.22564	9.78998	0.990782	1.39967	2.56385	0.408892			47.3576	1.67539	407.205	2.60981
546	ditan	116.409	39.9526	Rosaceae	Pyrus	Pyrus_hopeiensis	tree	native	9.36306	1.6	0.016	0.017	0.017294	-4.0574	-1.7621	463	2.66558	23	20.1304	1.30385	19.9172	1.29923	1.36173	1.15478	0.062499			38.7646	1.58844	147.803	2.16968
547	ditan	116.409	39.9526	Salicaceae	Salix	Salix_babylonica	tree	non-native	10.5096	0	0	0.001	0.001001	-6.90675	-2.99957	457	2.65992	34.9	13.0946	1.11709	11.746	1.06989	1.54283	2.97121	0.472934			17.2613	1.23707	217.887	2.33823
548	ditan	116.409	39.9526	Salicaceae	Salix	Salix_babylonica	tree	non-native	18.4713	0.111111	0.00111111	0.00211111	0.00211558	-6.15843	-2.67457	457	2.65992	34.9	13.0946	1.11709	11.746	1.06989	1.54283	2.97121	0.472934			17.2613	1.23707	217.887	2.33823
549	ditan	116.409	39.9526	Oleaceae	Syringa	Syringa_oblata	shrub	non-native	1.46497	1.1	0.011	0.012	0.0121457	-4.41078	-1.91558	441	2.64444	33	13.3636	1.12592	12.8244	1.10804	1.51851	2.57322	0.410478			28.9194	1.46119	144.849	2.16091
550	ditan	116.409	39.9526	Oleaceae	Syringa	Syringa_oblata	shrub	non-native	1.11465		0	0.001	0.001001	-6.90675	-2.99957	441	2.64444	33	13.3636	1.12592	12.8244	1.10804	1.51851	2.57322	0.410478			28.9194	1.46119	144.849	2.16091
551	ditan	116.409	39.9526	Rosaceae	Amygdalus	Amygdalus_triloba	shrub	native	3.66242	2.9	0.029	0.03	0.0309278	-3.4761	-1.50965	424	2.62737	32.8	12.9268	1.11149	14.0208	1.14677	1.51587	2.33938	0.369102			28.5298	1.4553	183.626	2.26393
552	ditan	116.409	39.9526	Rosaceae	Amygdalus	Amygdalus_triloba	shrub	native	3.24841	1.3	0.013	0.014	0.0141988	-4.2546	-1.84775	424	2.62737	32.8	12.9268	1.11149	14.0208	1.14677	1.51587	2.33938	0.369102			28.5298	1.4553	183.626	2.26393
553	ditan	116.409	39.9526	Rosaceae	Sorbaria	Sorbaria_kirilowii	shrub	native	1.46497	0.1	0.001	0.002	0.00200401	-6.21261	-2.6981	440	2.64345	31	14.1935	1.15209	13.4999	1.13033	1.49136	2.29632	0.361032			1.7054	0.231826	399.435	2.60145
554	ditan	116.409	39.9526	Rosaceae	Sorbaria	Sorbaria_kirilowii	shrub	native	1.81529	1.4	0.014	0.015	0.0152284	-4.18459	-1.81734	440	2.64345	31	14.1935	1.15209	13.4999	1.13033	1.49136	2.29632	0.361032			1.7054	0.231826	399.435	2.60145
555	ditan	116.409	39.9526	Rosaceae	Rosa	Rosa_chinensis	shrub	non-native		3	0.03	0.031	0.0319917	-3.44228	-1.49496	439	2.64246	30.9	14.2071	1.15251	10.3266	1.01396	1.48996	2.99226	0.476			7.7747	0.890684	196.318	2.29296
556	ditan	116.409	39.9526	Rosaceae	Rosa	Rosa_chinensis	shrub	non-native		3.6	0.036	0.037	0.0384216	-3.25914	-1.41542	439	2.64246	30.9	14.2071	1.15251	10.3266	1.01396	1.48996	2.99226	0.476			7.7747	0.890684	196.318	2.29296
557	ditan	116.409	39.9526	Caprifoliaceae	Lonicera	Lonicera_japonica	shrub	non-native	1.59236	4.5	0.045	0.046	0.048218	-3.03202	-1.31679	428	2.63144	27.6	15.5072	1.19053	10.3216	1.01375	1.44091	2.674	0.427162			16.9957	1.23034	247.677	2.39389
558	ditan	116.409	39.9526	Caprifoliaceae	Lonicera	Lonicera_japonica	shrub	non-native	1.01911	0.4	0.004	0.005	0.00502513	-5.2933	-2.29885	428	2.63144	27.6	15.5072	1.19053	10.3216	1.01375	1.44091	2.674	0.427162			16.9957	1.23034	247.677	2.39389
559	ditan	116.409	39.9526	Caprifoliaceae	Lonicera	Lonicera_japonica	shrub	non-native	8.59873	0.3	0.003	0.004	0.00401606	-5.51745	-2.3962	428	2.63144	27.6	15.5072	1.19053	10.3216	1.01375	1.44091	2.674	0.427162			16.9957	1.23034	247.677	2.39389
560	ditan	116.409	39.9526	Magnoliaceae	Yulania	Yulania_denudata	tree	non-native	5.41401	0.4	0.004	0.005	0.00502513	-5.2933	-2.29885	424	2.62737	20.9	20.2871	1.30722	17.6596	1.24698	1.32015	1.18349	0.0731646			47.8828	1.68018	225.809	2.35374
561	ditan	116.409	39.9526	Magnoliaceae	Yulania	Yulania_denudata	tree	non-native	7.16561	0.2	0.002	0.003	0.00300903	-5.80614	-2.52157	424	2.62737	20.9	20.2871	1.30722	17.6596	1.24698	1.32015	1.18349	0.0731646			47.8828	1.68018	225.809	2.35374
562	ditan	116.409	39.9526	Rhamnaceae	Ziziphus	Ziziphus_jujuba	tree	non-native	18.6306		0	0.001	0.001001	-6.90675	-2.99957	448	2.65128	46.3	9.67603	0.985697	19.1836	1.28293	1.66558	2.41352	0.38265			6.9896	0.844452	245.953	2.39085
563	ditan	116.409	39.9526	Bignoniaceae	Catalpa	Catalpa_bungei	tree	non-native	22.707	0	0	0.001	0.001001	-6.90675	-2.99957	440	2.64345	30.8	14.2857	1.1549	11.0264	1.04243	1.48855	2.79329	0.446116			69.415	1.84145	381.892	2.58194
564	ditan	116.409	39.9526	Bignoniaceae	Catalpa	Catalpa_bungei	tree	non-native	16.9427	0.2	0.002	0.003	0.00300903	-5.80614	-2.52157	440	2.64345	30.8	14.2857	1.1549	11.0264	1.04243	1.48855	2.79329	0.446116			69.415	1.84145	381.892	2.58194
565	ditan	116.409	39.9526	Adoxaceae	Viburnum	Viburnum_opulus	shrub	native	0.955414	0.7	0.007	0.008	0.00806452	-4.82028	-2.09342	455	2.65801	30.6	14.8693	1.17229	18.6069	1.26967	1.48572	1.64455	0.216047			18.0267	1.25592	192.638	2.28474
566	ditan	116.409	39.9526	Adoxaceae	Viburnum	Viburnum_opulus	shrub	native	1.43312	0.8	0.008	0.009	0.00908174	-4.70149	-2.04183	455	2.65801	30.6	14.8693	1.17229	18.6069	1.26967	1.48572	1.64455	0.216047			18.0267	1.25592	192.638	2.28474
567	ditan	116.409	39.9526	Adoxaceae	Viburnum	Viburnum_opulus	shrub	native		0.1	0.001	0.002	0.00200401	-6.21261	-2.6981	455	2.65801	30.6	14.8693	1.17229	18.6069	1.26967	1.48572	1.64455	0.216047			18.0267	1.25592	192.638	2.28474
568	ditan	116.409	39.9526	Oleaceae	Jasminum	Jasminum_nudiflorum	shrub	non-native		0.1	0.001	0.002	0.00200401	-6.21261	-2.6981	452	2.65514	22.7	19.9119	1.29911	11.5938	1.06423	1.35603	1.95794	0.291799			1.3458	0.128981	189.856	2.27842
569	ditan	116.409	39.9526	Caprifoliaceae	Weigela	Weigela_florida	shrub	native		4.2	0.042	0.043	0.0449321	-3.1026	-1.34744	475	2.67669	23.3	20.3863	1.30934	12.8801	1.10992	1.36736	1.80899	0.257437			12.9656	1.11279	241.332	2.38262
570	ditan	116.409	39.9526	Caprifoliaceae	Weigela	Weigela_florida	shrub	native		0	0	0.001	0.001001	-6.90675	-2.99957	475	2.67669	23.3	20.3863	1.30934	12.8801	1.10992	1.36736	1.80899	0.257437			12.9656	1.11279	241.332	2.38262
571	ditan	116.409	39.9526	Lythraceae	Lagerstroemia	Lagerstroemia_indica	shrub	non-native		2.7	0.027	0.028	0.0288066	-3.54715	-1.54051	415	2.61805	19.8	20.9596	1.32138	13.5536	1.13206	1.29667	1.46087	0.16461			8.5757	0.93327	85.9358	1.93417
572	ditan	116.409	39.9526	Lythraceae	Lagerstroemia	Lagerstroemia_indica	shrub	non-native	0.987261	1	0.01	0.011	0.0111223	-4.4988	-1.9538	415	2.61805	19.8	20.9596	1.32138	13.5536	1.13206	1.29667	1.46087	0.16461			8.5757	0.93327	85.9358	1.93417
573	ditan	116.409	39.9526	Rosaceae	Rosa	Rosa_xanthina	shrub	non-native		0.9	0.009	0.01	0.010101	-4.59512	-1.99564	450	2.65321	24.4	18.4426	1.26582	22.6316	1.35472	1.38739	1.07814	0.0326743			0.9495	-0.022505	105.783	2.02442
574	ditan	116.409	39.9526	Rosaceae	Rosa	Rosa_xanthina	shrub	non-native		0	0	0.001	0.001001	-6.90675	-2.99957	450	2.65321	24.4	18.4426	1.26582	22.6316	1.35472	1.38739	1.07814	0.0326743			0.9495	-0.022505	105.783	2.02442
575	ditan	116.409	39.9526	Rosaceae	Rosa	Rosa_xanthina	shrub	non-native		9	0.09	0.091	0.10011	-2.30149	-0.999522	450	2.65321	24.4	18.4426	1.26582	22.6316	1.35472	1.38739	1.07814	0.0326743			0.9495	-0.022505	105.783	2.02442
576	ditan	116.409	39.9526	Malvaceae	Hibiscus	Hibiscus_syriacus	shrub	non-native	1.65605	2.4	0.024	0.025	0.025641	-3.66356	-1.59106	384	2.58433	34.5	11.1304	1.04651	12.5351	1.09813	1.53782	2.75228	0.439693			14.1058	1.1494	292.85	2.46664
577	ditan	116.409	39.9526	Fabaceae	Styphnolobium	Styphnolobium_japonicum	tree	non-native	23.5669	0.9	0.009	0.01	0.010101	-4.59512	-1.99564	431	2.63448	32.9	13.1003	1.11728	15.445	1.18879	1.5172	2.13013	0.328407			13.2877	1.12345	195.503	2.29115
578	ditan	116.409	39.9526	Fabaceae	Styphnolobium	Styphnolobium_japonicum	tree	non-native	19.2038		0	0.001	0.001001	-6.90675	-2.99957	431	2.63448	32.9	13.1003	1.11728	15.445	1.18879	1.5172	2.13013	0.328407			13.2877	1.12345	195.503	2.29115
579	ditan	116.409	39.9526	Rosaceae	Prunus	Amygdalus_persica	tree	non-native	5.25478	0.7	0.007	0.008	0.00806452	-4.82028	-2.09342	435	2.63849	38.4	11.3281	1.05416	17.6336	1.24634	1.58433	2.17767	0.337991			24.3624	1.38672	212.721	2.32781
580	ditan	116.409	39.9526	Rosaceae	Prunus	Amygdalus_persica	tree	non-native	4.55414	0.3	0.003	0.004	0.00401606	-5.51745	-2.3962	435	2.63849	38.4	11.3281	1.05416	17.6336	1.24634	1.58433	2.17767	0.337991			24.3624	1.38672	212.721	2.32781
581	ditan	116.409	39.9526	Rosaceae	Cerasus	Cerasus_yedoensis	tree	non-native	2.73885	5	0.05	0.051	0.0537408	-2.92358	-1.2697	463	2.66558	27.4	16.8978	1.22783	14.959	1.1749	1.43775	1.83167	0.262848			20.1312	1.30387	190.624	2.28018
582	ditan	116.409	39.9526	Rosaceae	Cerasus	Cerasus_yedoensis	tree	non-native	1.81529	1	0.01	0.011	0.0111223	-4.4988	-1.9538	463	2.66558	27.4	16.8978	1.22783	14.959	1.1749	1.43775	1.83167	0.262848			20.1312	1.30387	190.624	2.28018
583	ditan	116.409	39.9526	Celastraceae	Euonymus	Euonymus_japonicus	shrub	non-native		0	0	0.001	0.001001	-6.90675	-2.99957													23.6228	1.37333	112.972	2.05297
584	dongba	116.57	39.947	Rosaceae	Amygdalus	Amygdalus_triloba	shrub	native	9.7	1.4	0.014	0.015	0.0152284	-4.18459	-1.81734	491	2.69108	25.3	19.4071	1.28796	19.2522	1.28448	1.40312	1.31413	0.11864			8.0387	0.905186	73.1366	1.86414
585	dongba	116.57	39.947	Salicaceae	Salix	Salix_babylonica	tree	non-native	29.3	0.2	0.002	0.003	0.00300903	-5.80614	-2.52157	428	2.63144	26.4	16.2121	1.20984	9.19447	0.963527	1.4216	2.87129	0.458077			7.8902	0.897088	198.734	2.29827
586	dongba	116.57	39.947	Simaroubaceae	Ailanthus	Ailanthus_altissima	tree	native	21.4	13	0.13	0.131	0.150748	-1.89215	-0.821748	439	2.64246	25.6	17.1484	1.23422	11.648	1.06625	1.40824	2.1978	0.341987			28.5934	1.45627	116.512	2.06637
587	dongba	116.57	39.947	Platanaceae	Platanus	Platanus_acerifolia	tree	non-native	31.5	0.3	0.003	0.004	0.00401606	-5.51745	-2.3962	454	2.65706	15.9	28.5535	1.45566	13.4723	1.12944	1.2014	1.1802	0.071956			40.3287	1.60561	196.386	2.29311
588	dongba	116.57	39.947	Oleaceae	Jasminum	Jasminum_nudiflorum	shrub	non-native		0.7	0.007	0.008	0.00806452	-4.82028	-2.09342	440	2.64345	20.3	21.6749	1.33596	10.5474	1.02314	1.3075	1.92465	0.284351			0.6636	-0.178094	176.846	2.2476
589	dongba	116.57	39.947	Fabaceae	Styphnolobium	Styphnolobium_japonicum	tree	non-native	31.9	0.8	0.008	0.009	0.00908174	-4.70149	-2.04183	426	2.62941	25.3	16.8379	1.22629	17.1756	1.23491	1.40312	1.47302	0.168208			8.8223	0.945582	144.368	2.15947
590	dongba	116.57	39.947	Ulmaceae	Ulmus	Ulmus_pumila	tree	native	37.1	0.5	0.005	0.006	0.00603622	-5.10998	-2.21924	426	2.62941	23.3	18.2833	1.26205	11.7036	1.06832	1.36736	1.99083	0.299035			7.958	0.900804	142.44	2.15363
591	dongba	116.57	39.947	Rosaceae	Spiraea	Spiraea_salicifolia	shrub	native		1.6	0.016	0.017	0.017294	-4.0574	-1.7621	469	2.67117	20.4	22.9902	1.36154	7.18719	0.856559	1.30963	2.83838	0.453071			2.0005	0.301139	156.089	2.19337
592	dongba	116.57	39.947	Oleaceae	Ligustrum	Ligustrum_vicaryi	shrub	non-native		4.2	0.042	0.043	0.0449321	-3.1026	-1.34744	447	2.65031	23.2	19.2672	1.28482	6.81413	0.83341	1.36549	3.40469	0.532078			5.7186	0.75729	193.099	2.28578
593	dongba	116.57	39.947	Cornaceae	Cornus	Cornus_alba	shrub	non-native		2.5	0.025	0.026	0.026694	-3.62331	-1.57359	447	2.65031	26.6	16.8045	1.22543	8.51673	0.930273	1.42488	3.12327	0.494609			37.8922	1.57855	175.692	2.24475
594	dongba	116.57	39.947	Verbenaceae	Callicarpa	Callicarpa_bodinieri	shrub	non-native		1	0.01	0.011	0.0111223	-4.4988	-1.9538	441	2.64444	31.1	14.1801	1.15168	12.9486	1.11222	1.49276	2.4018	0.380537			13.5928	1.13331	316.284	2.50008
595	dongba	116.57	39.947	Rosaceae	Physocarpus	Physocarpus_amurensis	shrub	native		2.4	0.024	0.025	0.025641	-3.66356	-1.59106	455	2.65801	16.3	27.9141	1.44582	10.6844	1.02875	1.21219	1.52559	0.183437			14.2312	1.15324	235.696	2.37235
596	dongba	116.57	39.947	Lythraceae	Lagerstroemia	Lagerstroemia_indica	shrub	non-native	4.3	0	0	0.001	0.001001	-6.90675	-2.99957	413	2.61595	14.6	28.2877	1.4516	5.47862	0.738671	1.16435	2.66491	0.425682			8.2707	0.917542	96.5824	1.9849
597	dongba	116.57	39.947	Oleaceae	Syringa	Syringa_oblata	shrub	non-native	8.2	0.3	0.003	0.004	0.00401606	-5.51745	-2.3962	462	2.66464	22.2	20.8108	1.31829	14.1665	1.15126	1.34635	1.56708	0.195091			25.173	1.40093	129.693	2.11291
598	dongba	116.57	39.947	Rosaceae	Prunus	Prunus_armeniaca	tree	non-native	5.3	1	0.01	0.011	0.0111223	-4.4988	-1.9538	413	2.61595	27.4	15.073	1.1782	10.8498	1.03542	1.43775	2.52539	0.402329			31.2559	1.49493	152.386	2.18295
599	dongba	116.57	39.947	Verbenaceae	Duranta	Duranta_erecta	shrub	non-native		0.4	0.004	0.005	0.00502513	-5.2933	-2.29885	457	2.65992	20.8	21.9712	1.34185	10.16	1.00689	1.31806	2.04725	0.311171			0.9764	-0.0103722	213.042	2.32846
600	dongba	116.57	39.947	Cornaceae	Cornus	Cornus_officinalis	shrub	native	4.8	4.6	0.046	0.047	0.0493179	-3.00947	-1.307	409	2.61172	14.2	28.8028	1.45943	13.6809	1.13612	1.15229	1.03794	0.0161731			25.0367	1.39858	187.587	2.2732
601	dongba	116.57	39.947	Ebenaceae	Diospyros	Diospyros_kaki	tree	non-native	13.5	2.5	0.025	0.026	0.026694	-3.62331	-1.57359	440	2.64345	21.3	20.6573	1.31507	17.6651	1.24712	1.32838	1.20577	0.0812628			15.9076	1.2016	129.544	2.11242
602	dongba	116.57	39.947	Fabaceae	Cercis	Cercis_chinensis	shrub	non-native		1.4	0.014	0.015	0.0152284	-4.18459	-1.81734	438	2.64147	24.8	17.6613	1.24702	15.8012	1.19869	1.39445	1.5695	0.195763			87.0106	1.93957	268.376	2.42874
603	dongba	116.57	39.947	Paulowniaceae	Paulownia	Paulownia_tomentosa	tree	non-native	49.5	1.3	0.013	0.014	0.0141988	-4.2546	-1.84775	484	2.68485	27.1	17.8598	1.25188	15.963	1.20312	1.43297	1.69767	0.229854			58.4546	1.76682	191.593	2.28238
604	dongba	116.57	39.947	Malvaceae	Hibiscus	Hibiscus_moscheutos	shrub	non-native		0.9	0.009	0.01	0.010101	-4.59512	-1.99564	432	2.63548	25.3	17.0751	1.23236	12.8786	1.10987	1.40312	1.96449	0.293251			51.0632	1.70811	117.725	2.07087
605	dongba	116.57	39.947	Rosaceae	Prunus	Prunus_cerasifera	tree	non-native	16.2	1.1	0.011	0.012	0.0121457	-4.41078	-1.91558	445	2.64836	25.2	17.6587	1.24696	16.2799	1.21165	1.4014	1.54792	0.18975			14.4352	1.15942	190.175	2.27915
606	dongba	116.57	39.947	Rosaceae	Rosa	Rosa_xanthina	shrub	non-native		0.1	0.001	0.002	0.00200401	-6.21261	-2.6981	444	2.64738	19.1	23.2461	1.36635	19.4056	1.28793	1.28103	0.984252	-0.00689371			1.2636	0.10161	106.002	2.02531
607	dongba	116.57	39.947	Rosaceae	Malus	Malus_spectabilis	tree	non-native	13.3	1.4	0.014	0.015	0.0152284	-4.18459	-1.81734	455	2.65801	19.2	23.6979	1.37471	14.6997	1.16731	1.2833	1.30615	0.115994			13.0657	1.11613	194.561	2.28906
608	dongba	116.57	39.947	Sapindaceae	Koelreuteria	Koelreuteria_paniculata	tree	native	34.9	0.2	0.002	0.003	0.00300903	-5.80614	-2.52157	454	2.65706	22.3	20.3587	1.30875	7.58766	0.880108	1.3483	2.93898	0.468197			6.7075	0.826561	189.537	2.27769
609	dongba	116.57	39.947	Caprifoliaceae	Weigela	Weigela_florida	shrub	native		0.2	0.002	0.003	0.00300903	-5.80614	-2.52157	438	2.64147	16.3	26.8712	1.42929	4.34855	0.638345	1.21219	3.74837	0.573843			29.8196	1.4745	219.495	2.34142
610	dongba	116.57	39.947	Rosaceae	Prunus	Prunus_serrulata	tree	non-native		1.8	0.018	0.019	0.019368	-3.94413	-1.71292	452	2.65514	20.3	22.266	1.34764	15	1.17609	1.3075	1.35334	0.131406			28.5189	1.45513	158.809	2.20087
611	dongba	116.57	39.947	Rosaceae	Sorbaria	Sorbaria_kirilowii	shrub	native		1.2	0.012	0.013	0.0131712	-4.32972	-1.88037	447	2.65031	20.8	21.4904	1.33224	14.1545	1.15089	1.31806	1.4695	0.167169			4.6362	0.666162	142.332	2.1533
612	dongba	116.57	39.947	Oleaceae	Forsythia	Forsythia_suspensa	shrub	non-native		5.5	0.055	0.056	0.059322	-2.82477	-1.22678	478	2.67943	30.6	15.6209	1.19371	14.6426	1.16562	1.48572	2.0898	0.320105			8.8185	0.945395	98.0909	1.99163
613	dongba	116.57	39.947	Salicaceae	Populus	Populus_canadensis	tree	non-native	46.8	2.3	0.023	0.024	0.0245902	-3.70541	-1.60924	414	2.617	22.9	18.0786	1.25716	9.01467	0.95495	1.35984	2.54031	0.404886			35.5748	1.55114	141.583	2.15101
614	dongba	116.57	39.947	Fabaceae	Amorpha	Amorpha_fruticosa	shrub	non-native		0.4	0.004	0.005	0.00502513	-5.2933	-2.29885	459	2.66181	32.7	14.0367	1.14726	15.9919	1.2039	1.51455	2.04478	0.310646			1.2013	0.0796515	279.387	2.44621
615	dongba	116.57	39.947	Fabaceae	Lespedeza	Lespedeza_bicolor	shrub	native		0	0	0.001	0.001001	-6.90675	-2.99957	465	2.66745	28.4	16.3732	1.21413	16.6778	1.22214	1.45332	1.70286	0.231179			3.087	0.489537	343.169	2.53551
616	dongba	116.57	39.947	Celastraceae	Euonymus	Euonymus_alatus	shrub	native		0.7	0.007	0.008	0.00806452	-4.82028	-2.09342	462	2.66464	26.1	17.7011	1.248	8.05399	0.906011	1.41664	3.24063	0.510629			5.5772	0.746416	122.63	2.0886
617	dongba	116.57	39.947	Magnoliaceae	Yulania	Yulania_denudata	tree	non-native	16.1	4.7	0.047	0.048	0.0504202	-2.98736	-1.2974	419	2.62221	25.1	16.6932	1.22254	19.0377	1.27961	1.39967	1.31844	0.12006			47.4924	1.67662	231.639	2.36481
618	dongba	116.57	39.947	Rosaceae	Crataegus	Crataegus_pinnatifida	tree	native	9.8	2.5	0.025	0.026	0.026694	-3.62331	-1.57359	442	2.64542	24.2	18.2645	1.26161	16.1777	1.20892	1.38382	1.49589	0.174899			35.1612	1.54606	152.14	2.18224
619	dongba	116.57	39.947	Rosaceae	Cerasus	Cerasus_glandulosa	shrub	non-native		4	0.04	0.041	0.0427529	-3.15232	-1.36903	456	2.65896	27.8	16.4029	1.21492	17.6168	1.24593	1.44404	1.57804	0.198118			10.0151	1.00066	166.923	2.22252
621	dongba	116.57	39.947	Caprifoliaceae	Lonicera	Lonicera_japonica	shrub	non-native		0.4	0.004	0.005	0.00502513	-5.2933	-2.29885	439	2.64246	23.6	18.6017	1.26955	15.434	1.18848	1.37291	1.52909	0.184434			17.2257	1.23618	185.372	2.26804
622	dongba	116.57	39.947	Scrophulariaceae	Buddleja	Buddleja_alternifolia	shrub	non-native		0	0	0.001	0.001001	-6.90675	-2.99957	472	2.67394	35.6	13.2584	1.12249	15.0552	1.17769	1.55145	2.36464	0.373764			7.87412	0.896202	175.147	2.2434
623	dongba	116.57	39.947	Rosaceae	Prunus	Amygdalus_persica	tree	non-native	18.2	4.5	0.045	0.046	0.048218	-3.03202	-1.31679	439	2.64246	33	13.303	1.12395	21.2676	1.32772	1.51851	1.55166	0.190796			26.5566	1.42417	177.179	2.24841
624	dongba	116.57	39.947	Malvaceae	Hibiscus	Hibiscus_syriacus	shrub	non-native	4.9	0.5	0.005	0.006	0.00603622	-5.10998	-2.21924	379	2.57864	28.3	13.3922	1.12685	10.917	1.0381	1.45179	2.5923	0.413685			4.8043	0.68163	114.436	2.05856
625	dongba	116.57	39.947	Rosaceae	Kerria	Kerria_japonica	shrub	non-native		2	0.02	0.021	0.0214505	-3.84201	-1.66856	424	2.62737	26.3	16.1217	1.20741	9.78636	0.990621	1.41996	2.68741	0.429335			13.5751	1.13274	330.333	2.51895
626	dongba	116.57	39.947	Oleaceae	Fraxinus	Fraxinus_chinensis	tree	native	6.6	0.2	0.002	0.003	0.00300903	-5.80614	-2.52157	453	2.6561	23	19.6957	1.29437	14.1577	1.15099	1.36173	1.62456	0.210735			12.613	1.10082	128.105	2.10757
627	dongba	116.57	39.947	Rosaceae	Cotoneaster	Cotoneaster_horizontalis	shrub	native		0.8	0.008	0.009	0.00908174	-4.70149	-2.04183	460	2.66276	19.2	23.9583	1.37946	7.59937	0.880778	1.2833	2.52652	0.402523			1.175	0.0700379	134.348	2.12823
628	dongba	116.57	39.947	Sapindaceae	Acer	Acer_pictum	tree	native		1.7	0.017	0.018	0.0183299	-3.99922	-1.73684	446	2.64933	20.7	21.5459	1.33336	17.1667	1.23469	1.31597	1.20582	0.0812834			53.9264	1.7318	201.929	2.3052
629	dongba	116.57	39.947	Caprifoliaceae	Lonicera	Lonicera_maackii	shrub	non-native	6.8	0.5	0.005	0.006	0.00603622	-5.10998	-2.21924	422	2.62531	19.2	21.9792	1.34201	12.2931	1.08966	1.2833	1.56185	0.19364			19.8059	1.29679	107.534	2.03155
630	dongba	116.57	39.947	Rosaceae	Rosa	Rosa_multiflora	shrub	non-native		3.7	0.037	0.038	0.039501	-3.23143	-1.40339	438	2.64147	22.2	19.7297	1.29512	11.4038	1.05705	1.34635	1.94672	0.289303			3.6486	0.562126	201.785	2.30489
631	dongba	116.57	39.947	Berberidaceae	Berberis	Berberis_thunbergii	shrub	non-native		0	0	0.001	0.001001	-6.90675	-2.99957	449	2.65225	15.2	29.5395	1.4704	5.67043	0.753616	1.18184	2.68057	0.428227			1.4886	0.172778	112.859	2.05254
632	dongba	116.57	39.947	Anacardiaceae	Cotinus	Cotinus_coggygria	tree	native	14.5	1.7	0.017	0.018	0.0183299	-3.99922	-1.73684	450	2.65321	23.2	19.3966	1.28772	15.5893	1.19283	1.36549	1.4882	0.172661			24.6	1.39094	124.631	2.09562
633	dongba	116.57	39.947	Rosaceae	Rosa	Rosa_chinensis	shrub	non-native		2.7	0.027	0.028	0.0288066	-3.54715	-1.54051	431	2.63448	24.2	17.8099	1.25066	8.28041	0.918052	1.38382	2.92256	0.465763			6.6198	0.820845	245.953	2.39085
634	dongba	116.57	39.947	Sapindaceae	Acer	Acer_pictum	tree	native	20.9	0.2	0.002	0.003	0.00300903	-5.80614	-2.52157	447	2.65031	18.6	24.0323	1.38079	13.8934	1.14281	1.26951	1.33877	0.126705			19.5328	1.29077	171.689	2.23474
635	dongba	116.57	39.947	Sapindaceae	Acer	Acer_pictum	tree	native	20.9	0.7	0.007	0.008	0.00806452	-4.82028	-2.09342	447	2.65031	18.6	24.0323	1.38079	13.8934	1.14281	1.26951	1.33877	0.126705			19.5328	1.29077	171.689	2.23474
636	dongba	116.57	39.947	Sapindaceae	Acer	Acer_pictum	tree	native	20.9	0.5	0.005	0.006	0.00603622	-5.10998	-2.21924	447	2.65031	18.6	24.0323	1.38079	13.8934	1.14281	1.26951	1.33877	0.126705			19.5328	1.29077	171.689	2.23474
637	dongba	116.57	39.947	Magnoliaceae	Yulania	Yulania_denudata	tree	non-native	16.1	0.4	0.004	0.005	0.00502513	-5.2933	-2.29885	419	2.62221	25.1	16.6932	1.22254	19.0377	1.27961	1.39967	1.31844	0.12006			47.4924	1.67662	231.639	2.36481
638	dongba	116.57	39.947	Magnoliaceae	Yulania	Yulania_denudata	tree	non-native	16.1	0.1	0.001	0.002	0.00200401	-6.21261	-2.6981	419	2.62221	25.1	16.6932	1.22254	19.0377	1.27961	1.39967	1.31844	0.12006			47.4924	1.67662	231.639	2.36481
639	dongba	116.57	39.947	Magnoliaceae	Yulania	Yulania_denudata	tree	non-native	16.1	0.4	0.004	0.005	0.00502513	-5.2933	-2.29885	419	2.62221	25.1	16.6932	1.22254	19.0377	1.27961	1.39967	1.31844	0.12006			47.4924	1.67662	231.639	2.36481
640	dongba	116.57	39.947	Fabaceae	Styphnolobium	Styphnolobium_japonicum	tree	non-native	31.9	0.8	0.008	0.009	0.00908174	-4.70149	-2.04183	426	2.62941	25.3	16.8379	1.22629	17.1756	1.23491	1.40312	1.47302	0.168208			8.8223	0.945582	144.368	2.15947
641	dongba	116.57	39.947	Fabaceae	Styphnolobium	Styphnolobium_japonicum	tree	non-native	31.9	1	0.01	0.011	0.0111223	-4.4988	-1.9538	426	2.62941	25.3	16.8379	1.22629	17.1756	1.23491	1.40312	1.47302	0.168208			8.8223	0.945582	144.368	2.15947
642	dongsheng	116.332	40.0191	Rhamnaceae	Ziziphus	Ziziphus_jujuba	tree	non-native	22	0.2	0.002	0.003	0.00300903	-5.80614	-2.52157	447	2.65031	31.7	14.1009	1.14925	15.9585	1.20299	1.50106	1.9864	0.298067			13.7242	1.13749	144.257	2.15914
643	dongsheng	116.332	40.0191	Rosaceae	Rosa	Rosa_rugosa	shrub	non-native		0.5	0.005	0.006	0.00603622	-5.10998	-2.21924	432	2.63548	19.2	22.5	1.35218	8.60729	0.934866	1.2833	2.23067	0.348435			4.303	0.633771	187.463	2.27291
644	dongsheng	116.332	40.0191	Rosaceae	Rosa	Rosa_xanthina	shrub	non-native		3.2	0.032	0.033	0.0341262	-3.37769	-1.46691	452	2.65514	19.1	23.6649	1.37411	12.1408	1.08425	1.28103	1.57321	0.196786			0.6321	-0.199214	181.503	2.25888
645	dongsheng	116.332	40.0191	Malvaceae	Hibiscus	Hibiscus_syriacus	shrub	non-native	7	0.6	0.006	0.007	0.00704935	-4.95482	-2.15185	387	2.58771	21.9	17.6712	1.24727	4.09173	0.611907	1.34044	5.35226	0.728538			6.39111	0.805576	180.287	2.25596
646	dongsheng	116.332	40.0191	Simaroubaceae	Ailanthus	Ailanthus_altissima	tree	native	26.5	1.6	0.016	0.017	0.017294	-4.0574	-1.7621	454	2.65706	26.8	16.9403	1.22892	10.9056	1.03765	1.42813	2.45745	0.390485			19.0421	1.27971	125.017	2.09697
647	dongsheng	116.332	40.0191	Oleaceae	Jasminum	Jasminum_nudiflorum	shrub	non-native		5.6	0.056	0.057	0.0604454	-2.80602	-1.21864	452	2.65514	20.5	22.0488	1.34338	5.48011	0.738789	1.31175	3.7408	0.572965			1.0999	0.0413532	115.159	2.0613
648	dongsheng	116.332	40.0191	Ebenaceae	Diospyros	Diospyros_kaki	tree	non-native	9.8	0.1	0.001	0.002	0.00200401	-6.21261	-2.6981	436	2.63949	20	21.8	1.33846	14.0451	1.14752	1.30103	1.42399	0.153507			17.1702	1.23478	163.023	2.21225
649	dongsheng	116.332	40.0191	Rosaceae	Kerria	Kerria_japonica	shrub	non-native		2.1	0.021	0.022	0.0224949	-3.79447	-1.64792	435	2.63849	24.7	17.6113	1.24579	8.7232	0.940676	1.3927	2.83153	0.452021			16.7783	1.22475	344.214	2.53683
650	dongsheng	116.332	40.0191	Rosaceae	Chaenomeles	Chaenomeles_japonica	shrub	non-native	1.3	1.7	0.017	0.018	0.0183299	-3.99922	-1.73684	456	2.65896	26.7	17.0787	1.23245	10.6294	1.02651	1.42651	2.5119	0.400002			9.909	0.99603	260.461	2.41574
651	dongsheng	116.332	40.0191	Rosaceae	Amygdalus	Amygdalus_triloba	shrub	native	12.5	0.6	0.006	0.007	0.00704935	-4.95482	-2.15185	445	2.64836	24.5	18.1633	1.25919	10.5801	1.02449	1.38917	2.31567	0.364677			19.3517	1.28672	123.406	2.09134
652	dongsheng	116.332	40.0191	Fabaceae	Cercis	Cercis_chinensis	shrub	non-native	4.9	9.6	0.096	0.097	0.10742	-2.23101	-0.968916	440	2.64345	18.9	23.2804	1.36699	5.69423	0.755435	1.27646	3.31915	0.521027			62.4808	1.79575	172.107	2.2358
653	dongsheng	116.332	40.0191	Oleaceae	Forsythia	Forsythia_viridissima	shrub	non-native		1.8	0.018	0.019	0.019368	-3.94413	-1.71292	471	2.67302	24.7	19.0688	1.28032	14.0504	1.14769	1.3927	1.75796	0.245008			7.8031	0.892267	95.2959	1.97907
654	dongsheng	116.332	40.0191	Oleaceae	Syringa	Syringa_oblata	shrub	non-native		6.1	0.061	0.062	0.0660981	-2.71662	-1.17981	462	2.66464	29.6	15.6081	1.19335	12.5883	1.09997	1.47129	2.3514	0.371326			26.1977	1.41826	145.109	2.16169
655	dongsheng	116.332	40.0191	Salicaceae	Salix	Salix_babylonica	tree	non-native	27.6	2	0.02	0.021	0.0214505	-3.84201	-1.66856	440	2.64345	30.5	14.4262	1.15915	11.4829	1.06005	1.4843	2.65613	0.42425			10.4054	1.01726	159.301	2.20222
656	dongsheng	116.332	40.0191	Sapindaceae	Koelreuteria	Koelreuteria_paniculata	tree	native	14	0.2	0.002	0.003	0.00300903	-5.80614	-2.52157	445	2.64836	22.4	19.8661	1.29811	7.92158	0.898812	1.35025	2.82772	0.451436			13.6816	1.13614	160.295	2.20492
657	dongsheng	116.332	40.0191	Sapindaceae	Aesculus	Aesculus_chinensis	tree	non-native	28.9	1.7	0.017	0.018	0.0183299	-3.99922	-1.73684	462	2.66464	17	27.1765	1.43419	9.86995	0.994315	1.23045	1.7224	0.236134			47.3258	1.6751	147.997	2.17025
658	dongsheng	116.332	40.0191	Sapindaceae	Acer	Acer_pictum	tree	native	19.1	0.3	0.003	0.004	0.00401606	-5.51745	-2.3962	438	2.64147	21.4	20.4673	1.31106	9.20264	0.963913	1.33041	2.32542	0.366501			20.0888	1.30295	194.227	2.28831
659	dongsheng	116.332	40.0191	Celastraceae	Euonymus	Euonymus_maackii	tree	native	23.2	0.7	0.007	0.008	0.00806452	-4.82028	-2.09342	423	2.62634	29.9	14.1472	1.15067	4.74906	0.676608	1.47567	6.29598	0.799064			6.6597	0.823455	134.925	2.13009
660	dongsheng	116.332	40.0191	Cornaceae	Cornus	Cornus_alba	shrub	non-native		0	0	0.001	0.001001	-6.90675	-2.99957	436	2.63949	28.3	15.4064	1.1877	7.85906	0.895371	1.45179	3.60094	0.556416			41.9878	1.62312	251.2	2.40002
661	dongsheng	116.332	40.0191	Rosaceae	Cerasus	Cerasus_yedoensis	tree	non-native	13.9	0.8	0.008	0.009	0.00908174	-4.70149	-2.04183	445	2.64836	19.2	23.1771	1.36506	4.94691	0.694334	1.2833	3.88121	0.588967			26.8056	1.42822	152.551	2.18341
662	dongsheng	116.332	40.0191	Salicaceae	Populus	Populus_tremula	tree	native	50.2	0.7	0.007	0.008	0.00806452	-4.82028	-2.09342	456	2.65896	27.1	16.8266	1.226	17.3857	1.24019	1.43297	1.55875	0.192778			59.4548	1.77419	97.2638	1.98795
663	dongsheng	116.332	40.0191	Cornaceae	Cornus	Cornus_walteri	tree	native	8.3	8	0.08	0.081	0.0881393	-2.42884	-1.05483	438	2.64147	26.3	16.654	1.22152	10.6936	1.02912	1.41996	2.45942	0.390832			19.9032	1.29892	187.028	2.27191
664	dongsheng	116.332	40.0191	Anacardiaceae	Cotinus	Cotinus_coggygria	tree	native	12.5	1.3	0.013	0.014	0.0141988	-4.2546	-1.84775	456	2.65896	32.6	13.9877	1.14575	14.7538	1.1689	1.51322	2.20961	0.344315			14.8041	1.17038	177.457	2.24909
665	dongsheng	116.332	40.0191	Rosaceae	Crataegus	Crataegus_pinnatifida	tree	native	12.1	0.5	0.005	0.006	0.00603622	-5.10998	-2.21924	467	2.66932	24.3	19.2181	1.28371	12.5317	1.09801	1.38561	1.93908	0.287597			14.6576	1.16606	172.738	2.23739
666	dongsheng	116.332	40.0191	Fabaceae	Styphnolobium	Styphnolobium_japonicum	tree	non-native	14.5	1.3	0.013	0.014	0.0141988	-4.2546	-1.84775	444	2.64738	34.9	12.7221	1.10456	14.9215	1.17381	1.54283	2.3389	0.369012			6.9752	0.843557	211.132	2.32455
667	dongsheng	116.332	40.0191	Rosaceae	Cotoneaster	Cotoneaster_horizontalis	shrub	native		0.8	0.008	0.009	0.00908174	-4.70149	-2.04183	465	2.66745	34	13.6765	1.13597	16.6468	1.22133	1.53148	2.04244	0.310149			2.444	0.388101	136.621	2.13552
668	dongsheng	116.332	40.0191	Caprifoliaceae	Lonicera	Lonicera_japonica	shrub	non-native	15.6	1.1	0.011	0.012	0.0121457	-4.41078	-1.91558	458	2.66087	27	16.963	1.2295	14.6612	1.16617	1.43136	1.84159	0.265194			11.273	1.05204	91.3086	1.96051
669	dongsheng	116.332	40.0191	Moraceae	Broussonetia	Broussonetia_papyrifera	tree	native	16.5	0.1	0.001	0.002	0.00200401	-6.21261	-2.6981	373	2.57171	37.1	10.0539	1.00233	13.677	1.13599	1.56937	2.71257	0.433382			39.1425	1.59265	212.242	2.32683
670	dongsheng	116.332	40.0191	Bignoniaceae	Catalpa	Catalpa_ovata	tree	non-native	9	1	0.01	0.011	0.0111223	-4.4988	-1.9538	446	2.64933	39.2	11.3776	1.05605	16.3287	1.21295	1.59329	2.40067	0.380333			80.8992	1.90794	123.73	2.09248
671	dongsheng	116.332	40.0191	Rosaceae	Prunus	Prunus_cerasifera	tree	non-native	15.2	13	0.13	0.131	0.150748	-1.89215	-0.821748	452	2.65514	37.7	11.9894	1.0788	17.515	1.24341	1.57634	2.15244	0.332931			16.7564	1.22418	244.041	2.38746
672	dongsheng	116.332	40.0191	Rosaceae	Prunus	Prunus_armeniaca	tree	non-native	11.7	3.4	0.034	0.035	0.0362694	-3.31678	-1.44046	425	2.62839	46.4	9.15948	0.961871	16.8648	1.22698	1.66652	2.75129	0.439536			35.7316	1.55305	182.735	2.26182
673	dongsheng	116.332	40.0191	Ulmaceae	Ulmus	Ulmus_pumila	tree	native	23.4	2.6	0.026	0.027	0.0277492	-3.58455	-1.55675	440	2.64345	27.4	16.0584	1.2057	8.32614	0.920443	1.43775	3.29084	0.517307			10.4117	1.01752	183.387	2.26337
674	dongsheng	116.332	40.0191	Malvaceae	Hibiscus	Hibiscus_moscheutos	shrub	non-native		4.2	0.042	0.043	0.0449321	-3.1026	-1.34744	406	2.60853	30.3	13.3993	1.12708	9.78095	0.990381	1.48144	3.09786	0.491061			47.1687	1.67365	168.767	2.22729
675	dongsheng	116.332	40.0191	Sapindaceae	Acer	Acer_negundo	tree	non-native	9.5	0.8	0.008	0.009	0.00908174	-4.70149	-2.04183	432	2.63548	25.7	16.8093	1.22555	10.5463	1.0231	1.40993	2.43688	0.386834			18.6341	1.27031	194.695	2.28936
676	dongsheng	116.332	40.0191	Hydrangeaceae	Philadelphus	Philadelphus_pekinensis	shrub	native	1.5	0.2	0.002	0.003	0.00300903	-5.80614	-2.52157	443	2.6464	19.9	22.2613	1.34755	9.77847	0.990271	1.29885	2.03508	0.308582			6.8285	0.834325	158.586	2.20026
677	dongsheng	116.332	40.0191	Rosaceae	Rosa	Rosa_chinensis	shrub	non-native		0	0	0.001	0.001001	-6.90675	-2.99957	448	2.65128	20.8	21.5385	1.33321	9.13977	0.960935	1.31806	2.27577	0.357128			15.6148	1.19354	190.946	2.28091
678	dongsheng	116.332	40.0191	Rosaceae	Sorbaria	Sorbaria_kirilowii	shrub	native		1.5	0.015	0.016	0.0162602	-4.11904	-1.78888	471	2.67302	22.7	20.7489	1.317	7.99349	0.902736	1.35603	2.83981	0.453289			6.965	0.842921	144.923	2.16114
679	dongsheng	116.332	40.0191	Oleaceae	Syringa	Syringa_oblata	shrub	non-native	7.2	1.5	0.015	0.016	0.0162602	-4.11904	-1.78888	446	2.64933	23.6	18.8983	1.27642	9.91799	0.996424	1.37291	2.37951	0.376488			27.7187	1.44277	156.25	2.19382
680	dongsheng	116.332	40.0191	Rosaceae	Malus	Malus_spectabilis	tree	non-native	19.1	0.7	0.007	0.008	0.00806452	-4.82028	-2.09342	461	2.6637	12.3	37.4797	1.5738	7.95706	0.900753	1.08991	1.5458	0.189152			23.3295	1.36791	144	2.15836
681	dongsheng	116.332	40.0191	Eucommiaceae	Eucommia	Eucommia_ulmoides	tree	non-native	22	0.5	0.005	0.006	0.00603622	-5.10998	-2.21924	455	2.65801	27	16.8519	1.22665	14.4964	1.16126	1.43136	1.86254	0.270105			45.7264	1.66017	196.25	2.29281
682	dongsheng	116.332	40.0191	Platanaceae	Platanus	Platanus_acerifolia	tree	non-native	19.7	2.6	0.026	0.027	0.0277492	-3.58455	-1.55675	469	2.67117	23.3	20.1288	1.30382	16.8877	1.22757	1.36736	1.37971	0.139787			53.8186	1.73093	167.715	2.22457
683	dongsheng	116.332	40.0191	Adoxaceae	Sambucus	Sambucus_williamsii	shrub	native		0	0	0.001	0.001001	-6.90675	-2.99957	433	2.63649	49.9	8.67735	0.938387	13.5037	1.13045	1.6981	3.69528	0.567647			12.1862	1.08587	463.279	2.66584
684	dongsheng	116.332	40.0191	Moraceae	Morus	Morus_alba	tree	native	17.3	2.6	0.026	0.027	0.0277492	-3.58455	-1.55675	402	2.60423	29.9	13.4448	1.12855	14.0649	1.14814	1.47567	2.12586	0.327534			32.534	1.51234	200.497	2.30211
685	dongsheng	116.332	40.0191	Celastraceae	Euonymus	Euonymus_alatus	shrub	native		1.8	0.018	0.019	0.019368	-3.94413	-1.71292	432	2.63548	17	25.4118	1.40503	8.8377	0.946339	1.23045	1.92358	0.28411			10.3565	1.01521	127.758	2.10639
686	dongsheng	116.332	40.0191	Rosaceae	Prunus	Amygdalus_persica	tree	non-native	12.1	0	0	0.001	0.001001	-6.90675	-2.99957	451	2.65418	31.2	14.4551	1.16002	12.7301	1.10483	1.49415	2.45089	0.389324			14.9784	1.17547	189.264	2.27707
687	dongsheng	116.332	40.0191	Caprifoliaceae	Weigela	Weigela_florida	shrub	native		0.2	0.002	0.003	0.00300903	-5.80614	-2.52157	472	2.67394	16.7	28.2635	1.45123	6.52604	0.81465	1.22272	2.55898	0.408067			7.302	0.863442	203.456	2.30847
688	dongsheng	116.332	40.0191	Lythraceae	Lagerstroemia	Lagerstroemia_indica	shrub	non-native	3.3	1.3	0.013	0.014	0.0141988	-4.2546	-1.84775	431	2.63448	19.3	22.3316	1.34892	10.8894	1.037	1.28556	1.77237	0.248555			9.1079	0.959418	85.9097	1.93404
689	dongsheng	116.332	40.0191	Oleaceae	Fraxinus	Fraxinus_chinensis	tree	native	21.3	0	0	0.001	0.001001	-6.90675	-2.99957	467	2.66932	31.3	14.9201	1.17377	15.8237	1.19931	1.49554	1.97805	0.296237			17.8023	1.25048	128.513	2.10895
690	dongsheng	116.332	40.0191	Rhamnaceae	Ziziphus	Ziziphus_jujuba	tree	non-native	16	0.8	0.008	0.009	0.00908174	-4.70149	-2.04183	447	2.65031	31.7	14.1009	1.14925	15.9585	1.20299	1.50106	1.9864	0.298067			13.7242	1.13749	144.257	2.15914
691	dongsheng	116.332	40.0191	Rhamnaceae	Ziziphus	Ziziphus_jujuba	tree	non-native	13.5	1.7	0.017	0.018	0.0183299	-3.99922	-1.73684	447	2.65031	31.7	14.1009	1.14925	15.9585	1.20299	1.50106	1.9864	0.298067			13.7242	1.13749	144.257	2.15914
692	dongsheng	116.332	40.0191	Rosaceae	Rosa	Rosa_rugosa	shrub	non-native		0.8	0.008	0.009	0.00908174	-4.70149	-2.04183	432	2.63548	19.2	22.5	1.35218	8.60729	0.934866	1.2833	2.23067	0.348435			4.303	0.633771	187.463	2.27291
693	dongsheng	116.332	40.0191	Rosaceae	Rosa	Rosa_rugosa	shrub	non-native		0.444444	0.00444444	0.00544444	0.00547425	-5.2077	-2.26168	432	2.63548	19.2	22.5	1.35218	8.60729	0.934866	1.2833	2.23067	0.348435			4.303	0.633771	187.463	2.27291
694	dongsheng	116.332	40.0191	Rosaceae	Rosa	Rosa_xanthina	shrub	non-native		0.6	0.006	0.007	0.00704935	-4.95482	-2.15185	452	2.65514	19.1	23.6649	1.37411	12.1408	1.08425	1.28103	1.57321	0.196786			0.6321	-0.199214	181.503	2.25888
695	dongsheng	116.332	40.0191	Rosaceae	Rosa	Rosa_xanthina	shrub	non-native		0	0	0.001	0.001001	-6.90675	-2.99957	452	2.65514	19.1	23.6649	1.37411	12.1408	1.08425	1.28103	1.57321	0.196786			0.6321	-0.199214	181.503	2.25888
696	dongsheng	116.332	40.0191	Malvaceae	Hibiscus	Hibiscus_syriacus	shrub	non-native	6.7	0.7	0.007	0.008	0.00806452	-4.82028	-2.09342	387	2.58771	21.9	17.6712	1.24727	4.09173	0.611907	1.34044	5.35226	0.728538			6.39111	0.805576	180.287	2.25596
697	dongsheng	116.332	40.0191	Simaroubaceae	Ailanthus	Ailanthus_altissima	tree	native	23.1	15.2	0.152	0.153	0.180638	-1.71126	-0.743192	454	2.65706	26.8	16.9403	1.22892	10.9056	1.03765	1.42813	2.45745	0.390485			19.0421	1.27971	125.017	2.09697
698	dongsheng	116.332	40.0191	Simaroubaceae	Ailanthus	Ailanthus_altissima	tree	native	23.3	3.2	0.032	0.033	0.0341262	-3.37769	-1.46691	454	2.65706	26.8	16.9403	1.22892	10.9056	1.03765	1.42813	2.45745	0.390485			19.0421	1.27971	125.017	2.09697
699	dongsheng	116.332	40.0191	Oleaceae	Jasminum	Jasminum_nudiflorum	shrub	non-native		6.8	0.068	0.069	0.0741139	-2.60215	-1.1301	452	2.65514	20.5	22.0488	1.34338	5.48011	0.738789	1.31175	3.7408	0.572965			1.0999	0.0413532	115.159	2.0613
700	dongsheng	116.332	40.0191	Rosaceae	Kerria	Kerria_japonica	shrub	non-native		0.5	0.005	0.006	0.00603622	-5.10998	-2.21924	435	2.63849	24.7	17.6113	1.24579	8.7232	0.940676	1.3927	2.83153	0.452021			16.7783	1.22475	344.214	2.53683
701	dongsheng	116.332	40.0191	Rosaceae	Kerria	Kerria_japonica	shrub	non-native		1	0.01	0.011	0.0111223	-4.4988	-1.9538	435	2.63849	24.7	17.6113	1.24579	8.7232	0.940676	1.3927	2.83153	0.452021			16.7783	1.22475	344.214	2.53683
702	dongsheng	116.332	40.0191	Rosaceae	Chaenomeles	Chaenomeles_japonica	shrub	non-native	1	0.9	0.009	0.01	0.010101	-4.59512	-1.99564	456	2.65896	26.7	17.0787	1.23245	10.6294	1.02651	1.42651	2.5119	0.400002			9.909	0.99603	260.461	2.41574
703	dongsheng	116.332	40.0191	Fabaceae	Cercis	Cercis_chinensis	shrub	non-native	1.5	2	0.02	0.021	0.0214505	-3.84201	-1.66856	440	2.64345	18.9	23.2804	1.36699	5.69423	0.755435	1.27646	3.31915	0.521027			62.4808	1.79575	172.107	2.2358
704	dongsheng	116.332	40.0191	Fabaceae	Cercis	Cercis_chinensis	shrub	non-native	2	0.5	0.005	0.006	0.00603622	-5.10998	-2.21924	440	2.64345	18.9	23.2804	1.36699	5.69423	0.755435	1.27646	3.31915	0.521027			62.4808	1.79575	172.107	2.2358
705	dongsheng	116.332	40.0191	Oleaceae	Forsythia	Forsythia_viridissima	shrub	non-native		0.7	0.007	0.008	0.00806452	-4.82028	-2.09342	471	2.67302	24.7	19.0688	1.28032	14.0504	1.14769	1.3927	1.75796	0.245008			7.8031	0.892267	95.2959	1.97907
706	dongsheng	116.332	40.0191	Oleaceae	Forsythia	Forsythia_viridissima	shrub	non-native		0	0	0.001	0.001001	-6.90675	-2.99957	471	2.67302	24.7	19.0688	1.28032	14.0504	1.14769	1.3927	1.75796	0.245008			7.8031	0.892267	95.2959	1.97907
707	dongsheng	116.332	40.0191	Salicaceae	Salix	Salix_babylonica	tree	non-native	31.3	0.3	0.003	0.004	0.00401606	-5.51745	-2.3962	440	2.64345	30.5	14.4262	1.15915	11.4829	1.06005	1.4843	2.65613	0.42425			10.4054	1.01726	159.301	2.20222
708	dongsheng	116.332	40.0191	Salicaceae	Salix	Salix_babylonica	tree	non-native	24.7	5.4	0.054	0.055	0.0582011	-2.84385	-1.23507	440	2.64345	30.5	14.4262	1.15915	11.4829	1.06005	1.4843	2.65613	0.42425			10.4054	1.01726	159.301	2.20222
709	dongsheng	116.332	40.0191	Sapindaceae	Koelreuteria	Koelreuteria_paniculata	tree	native	25.7	0	0	0.001	0.001001	-6.90675	-2.99957	445	2.64836	22.4	19.8661	1.29811	7.92158	0.898812	1.35025	2.82772	0.451436			13.6816	1.13614	160.295	2.20492
710	dongsheng	116.332	40.0191	Sapindaceae	Koelreuteria	Koelreuteria_paniculata	tree	native	11.7	1.6	0.016	0.017	0.017294	-4.0574	-1.7621	445	2.64836	22.4	19.8661	1.29811	7.92158	0.898812	1.35025	2.82772	0.451436			13.6816	1.13614	160.295	2.20492
711	dongsheng	116.332	40.0191	Sapindaceae	Acer	Acer_pictum	tree	native	22.3	0.3	0.003	0.004	0.00401606	-5.51745	-2.3962	438	2.64147	21.4	20.4673	1.31106	9.20264	0.963913	1.33041	2.32542	0.366501			20.0888	1.30295	194.227	2.28831
712	dongsheng	116.332	40.0191	Sapindaceae	Acer	Acer_pictum	tree	native	23	0.2	0.002	0.003	0.00300903	-5.80614	-2.52157	438	2.64147	21.4	20.4673	1.31106	9.20264	0.963913	1.33041	2.32542	0.366501			20.0888	1.30295	194.227	2.28831
713	dongsheng	116.332	40.0191	Cornaceae	Cornus	Cornus_alba	shrub	non-native		1.6	0.016	0.017	0.017294	-4.0574	-1.7621	436	2.63949	28.3	15.4064	1.1877	7.85906	0.895371	1.45179	3.60094	0.556416			41.9878	1.62312	251.2	2.40002
714	dongsheng	116.332	40.0191	Cornaceae	Cornus	Cornus_alba	shrub	non-native		1.1	0.011	0.012	0.0121457	-4.41078	-1.91558	436	2.63949	28.3	15.4064	1.1877	7.85906	0.895371	1.45179	3.60094	0.556416			41.9878	1.62312	251.2	2.40002
715	dongsheng	116.332	40.0191	Salicaceae	Populus	Populus_tremula	tree	native	59.4	5.2	0.052	0.053	0.0559662	-2.88301	-1.25207	456	2.65896	27.1	16.8266	1.226	17.3857	1.24019	1.43297	1.55875	0.192778			59.4548	1.77419	97.2638	1.98795
716	dongsheng	116.332	40.0191	Salicaceae	Populus	Populus_tremula	tree	native	26.3	0.625	0.00625	0.00725	0.00730295	-4.91948	-2.1365	456	2.65896	27.1	16.8266	1.226	17.3857	1.24019	1.43297	1.55875	0.192778			59.4548	1.77419	97.2638	1.98795
717	dongsheng	116.332	40.0191	Cornaceae	Cornus	Cornus_walteri	tree	native	6.4	0.9	0.009	0.01	0.010101	-4.59512	-1.99564	438	2.64147	26.3	16.654	1.22152	10.6936	1.02912	1.41996	2.45942	0.390832			19.9032	1.29892	187.028	2.27191
718	dongsheng	116.332	40.0191	Anacardiaceae	Cotinus	Cotinus_coggygria	tree	native	17.1	0	0	0.001	0.001001	-6.90675	-2.99957	456	2.65896	32.6	13.9877	1.14575	14.7538	1.1689	1.51322	2.20961	0.344315			14.8041	1.17038	177.457	2.24909
719	dongsheng	116.332	40.0191	Anacardiaceae	Cotinus	Cotinus_coggygria	tree	native	16.7	0	0	0.001	0.001001	-6.90675	-2.99957	456	2.65896	32.6	13.9877	1.14575	14.7538	1.1689	1.51322	2.20961	0.344315			14.8041	1.17038	177.457	2.24909
720	dongsheng	116.332	40.0191	Rosaceae	Crataegus	Crataegus_pinnatifida	tree	native	13.4	2	0.02	0.021	0.0214505	-3.84201	-1.66856	467	2.66932	24.3	19.2181	1.28371	12.5317	1.09801	1.38561	1.93908	0.287597			14.6576	1.16606	172.738	2.23739
721	dongsheng	116.332	40.0191	Fabaceae	Styphnolobium	Styphnolobium_japonicum	tree	non-native	22.9	0	0	0.001	0.001001	-6.90675	-2.99957	444	2.64738	34.9	12.7221	1.10456	14.9215	1.17381	1.54283	2.3389	0.369012			6.9752	0.843557	211.132	2.32455
722	dongsheng	116.332	40.0191	Fabaceae	Styphnolobium	Styphnolobium_japonicum	tree	non-native	26	1.4	0.014	0.015	0.0152284	-4.18459	-1.81734	444	2.64738	34.9	12.7221	1.10456	14.9215	1.17381	1.54283	2.3389	0.369012			6.9752	0.843557	211.132	2.32455
723	dongsheng	116.332	40.0191	Rosaceae	Cotoneaster	Cotoneaster_horizontalis	shrub	native		0.4	0.004	0.005	0.00502513	-5.2933	-2.29885	465	2.66745	34	13.6765	1.13597	16.6468	1.22133	1.53148	2.04244	0.310149			2.444	0.388101	136.621	2.13552
724	dongsheng	116.332	40.0191	Rosaceae	Cotoneaster	Cotoneaster_horizontalis	shrub	native		0	0	0.001	0.001001	-6.90675	-2.99957	465	2.66745	34	13.6765	1.13597	16.6468	1.22133	1.53148	2.04244	0.310149			2.444	0.388101	136.621	2.13552
725	dongsheng	116.332	40.0191	Caprifoliaceae	Lonicera	Lonicera_japonica	shrub	non-native	2.5	0.5	0.005	0.006	0.00603622	-5.10998	-2.21924	458	2.66087	27	16.963	1.2295	14.6612	1.16617	1.43136	1.84159	0.265194			11.273	1.05204	91.3086	1.96051
726	dongsheng	116.332	40.0191	Caprifoliaceae	Lonicera	Lonicera_japonica	shrub	non-native	5.3	1	0.01	0.011	0.0111223	-4.4988	-1.9538	458	2.66087	27	16.963	1.2295	14.6612	1.16617	1.43136	1.84159	0.265194			11.273	1.05204	91.3086	1.96051
727	dongsheng	116.332	40.0191	Moraceae	Broussonetia	Broussonetia_papyrifera	tree	native	12	0	0	0.001	0.001001	-6.90675	-2.99957	373	2.57171	37.1	10.0539	1.00233	13.677	1.13599	1.56937	2.71257	0.433382			39.1425	1.59265	212.242	2.32683
728	dongsheng	116.332	40.0191	Moraceae	Broussonetia	Broussonetia_papyrifera	tree	native	4.9	0.6	0.006	0.007	0.00704935	-4.95482	-2.15185	373	2.57171	37.1	10.0539	1.00233	13.677	1.13599	1.56937	2.71257	0.433382			39.1425	1.59265	212.242	2.32683
729	dongsheng	116.332	40.0191	Bignoniaceae	Catalpa	Catalpa_ovata	tree	non-native	10	2.44444	0.0244444	0.0254444	0.0261088	-3.64548	-1.58321	446	2.64933	39.2	11.3776	1.05605	16.3287	1.21295	1.59329	2.40067	0.380333			80.8992	1.90794	123.73	2.09248
730	dongsheng	116.332	40.0191	Bignoniaceae	Catalpa	Catalpa_ovata	tree	non-native	7.5	2.7	0.027	0.028	0.0288066	-3.54715	-1.54051	446	2.64933	39.2	11.3776	1.05605	16.3287	1.21295	1.59329	2.40067	0.380333			80.8992	1.90794	123.73	2.09248
731	dongsheng	116.332	40.0191	Rosaceae	Prunus	Prunus_cerasifera	tree	non-native	17.2	2	0.02	0.021	0.0214505	-3.84201	-1.66856	452	2.65514	37.7	11.9894	1.0788	17.515	1.24341	1.57634	2.15244	0.332931			16.7564	1.22418	244.041	2.38746
732	dongsheng	116.332	40.0191	Rosaceae	Prunus	Prunus_cerasifera	tree	non-native	15	3.6	0.036	0.037	0.0384216	-3.25914	-1.41542	452	2.65514	37.7	11.9894	1.0788	17.515	1.24341	1.57634	2.15244	0.332931			16.7564	1.22418	244.041	2.38746
733	dongsheng	116.332	40.0191	Rosaceae	Prunus	Prunus_armeniaca	tree	non-native	18.3	3	0.03	0.031	0.0319917	-3.44228	-1.49496	425	2.62839	46.4	9.15948	0.961871	16.8648	1.22698	1.66652	2.75129	0.439536			35.7316	1.55305	182.735	2.26182
734	dongsheng	116.332	40.0191	Rosaceae	Prunus	Prunus_armeniaca	tree	non-native	114	4.8	0.048	0.049	0.0515247	-2.96569	-1.28798	425	2.62839	46.4	9.15948	0.961871	16.8648	1.22698	1.66652	2.75129	0.439536			35.7316	1.55305	182.735	2.26182
735	dongsheng	116.332	40.0191	Ulmaceae	Ulmus	Ulmus_pumila	tree	native	17	5.4	0.054	0.055	0.0582011	-2.84385	-1.23507	440	2.64345	27.4	16.0584	1.2057	8.32614	0.920443	1.43775	3.29084	0.517307			10.4117	1.01752	183.387	2.26337
736	dongsheng	116.332	40.0191	Ulmaceae	Ulmus	Ulmus_pumila	tree	native	7.2	1.9	0.019	0.02	0.0204082	-3.89182	-1.6902	440	2.64345	27.4	16.0584	1.2057	8.32614	0.920443	1.43775	3.29084	0.517307			10.4117	1.01752	183.387	2.26337
737	dongsheng	116.332	40.0191	Malvaceae	Hibiscus	Hibiscus_moscheutos	shrub	non-native		1.2	0.012	0.013	0.0131712	-4.32972	-1.88037	406	2.60853	30.3	13.3993	1.12708	9.78095	0.990381	1.48144	3.09786	0.491061			47.1687	1.67365	168.767	2.22729
738	dongsheng	116.332	40.0191	Malvaceae	Hibiscus	Hibiscus_moscheutos	shrub	non-native		0.8	0.008	0.009	0.00908174	-4.70149	-2.04183	406	2.60853	30.3	13.3993	1.12708	9.78095	0.990381	1.48144	3.09786	0.491061			47.1687	1.67365	168.767	2.22729
739	dongsheng	116.332	40.0191	Sapindaceae	Acer	Acer_negundo	tree	non-native	9.4	0.3	0.003	0.004	0.00401606	-5.51745	-2.3962	432	2.63548	25.7	16.8093	1.22555	10.5463	1.0231	1.40993	2.43688	0.386834			18.6341	1.27031	194.695	2.28936
740	dongsheng	116.332	40.0191	Sapindaceae	Acer	Acer_negundo	tree	non-native	8	0.5	0.005	0.006	0.00603622	-5.10998	-2.21924	432	2.63548	25.7	16.8093	1.22555	10.5463	1.0231	1.40993	2.43688	0.386834			18.6341	1.27031	194.695	2.28936
741	dongsheng	116.332	40.0191	Hydrangeaceae	Philadelphus	Philadelphus_pekinensis	shrub	native	2.5	0.5	0.005	0.006	0.00603622	-5.10998	-2.21924	443	2.6464	19.9	22.2613	1.34755	9.77847	0.990271	1.29885	2.03508	0.308582			6.8285	0.834325	158.586	2.20026
742	dongsheng	116.332	40.0191	Hydrangeaceae	Philadelphus	Philadelphus_pekinensis	shrub	native	1.5	0	0	0.001	0.001001	-6.90675	-2.99957	443	2.6464	19.9	22.2613	1.34755	9.77847	0.990271	1.29885	2.03508	0.308582			6.8285	0.834325	158.586	2.20026
743	dongsheng	116.332	40.0191	Rosaceae	Rosa	Rosa_chinensis	shrub	non-native		0.5	0.005	0.006	0.00603622	-5.10998	-2.21924	448	2.65128	20.8	21.5385	1.33321	9.13977	0.960935	1.31806	2.27577	0.357128			15.6148	1.19354	190.946	2.28091
744	dongsheng	116.332	40.0191	Rosaceae	Sorbaria	Sorbaria_kirilowii	shrub	native		1.3	0.013	0.014	0.0141988	-4.2546	-1.84775	471	2.67302	22.7	20.7489	1.317	7.99349	0.902736	1.35603	2.83981	0.453289			6.965	0.842921	144.923	2.16114
745	dongsheng	116.332	40.0191	Rosaceae	Sorbaria	Sorbaria_kirilowii	shrub	native		2.9	0.029	0.03	0.0309278	-3.4761	-1.50965	471	2.67302	22.7	20.7489	1.317	7.99349	0.902736	1.35603	2.83981	0.453289			6.965	0.842921	144.923	2.16114
746	dongsheng	116.332	40.0191	Oleaceae	Syringa	Syringa_oblata	shrub	non-native	7.2	4.11111	0.0411111	0.0421111	0.0439624	-3.12442	-1.35692	446	2.64933	23.6	18.8983	1.27642	9.91799	0.996424	1.37291	2.37951	0.376488			27.7187	1.44277	156.25	2.19382
747	dongsheng	116.332	40.0191	Oleaceae	Syringa	Syringa_oblata	shrub	non-native	4.9	7.625	0.07625	0.07725	0.0837171	-2.48031	-1.07719	462	2.66464	29.6	15.6081	1.19335	12.5883	1.09997	1.47129	2.3514	0.371326			26.1977	1.41826	145.109	2.16169
748	dongsheng	116.332	40.0191	Rosaceae	Malus	Malus_spectabilis	tree	non-native	20	0.1	0.001	0.002	0.00200401	-6.21261	-2.6981	461	2.6637	12.3	37.4797	1.5738	7.95706	0.900753	1.08991	1.5458	0.189152			23.3295	1.36791	144	2.15836
749	dongsheng	116.332	40.0191	Rosaceae	Malus	Malus_spectabilis	tree	non-native	7.5	3.6	0.036	0.037	0.0384216	-3.25914	-1.41542	461	2.6637	12.3	37.4797	1.5738	7.95706	0.900753	1.08991	1.5458	0.189152			23.3295	1.36791	144	2.15836
750	dongsheng	116.332	40.0191	Eucommiaceae	Eucommia	Eucommia_ulmoides	tree	non-native	19	0.2	0.002	0.003	0.00300903	-5.80614	-2.52157	455	2.65801	27	16.8519	1.22665	14.4964	1.16126	1.43136	1.86254	0.270105			45.7264	1.66017	196.25	2.29281
751	dongsheng	116.332	40.0191	Eucommiaceae	Eucommia	Eucommia_ulmoides	tree	non-native	20	1.9	0.019	0.02	0.0204082	-3.89182	-1.6902	455	2.65801	27	16.8519	1.22665	14.4964	1.16126	1.43136	1.86254	0.270105			45.7264	1.66017	196.25	2.29281
752	dongsheng	116.332	40.0191	Platanaceae	Platanus	Platanus_acerifolia	tree	non-native	37	0.8	0.008	0.009	0.00908174	-4.70149	-2.04183	469	2.67117	23.3	20.1288	1.30382	16.8877	1.22757	1.36736	1.37971	0.139787			53.8186	1.73093	167.715	2.22457
753	dongsheng	116.332	40.0191	Adoxaceae	Sambucus	Sambucus_williamsii	shrub	native		0.6	0.006	0.007	0.00704935	-4.95482	-2.15185	433	2.63649	49.9	8.67735	0.938387	13.5037	1.13045	1.6981	3.69528	0.567647			12.1862	1.08587	463.279	2.66584
754	dongsheng	116.332	40.0191	Adoxaceae	Sambucus	Sambucus_williamsii	shrub	native		0.1	0.001	0.002	0.00200401	-6.21261	-2.6981	433	2.63649	49.9	8.67735	0.938387	13.5037	1.13045	1.6981	3.69528	0.567647			12.1862	1.08587	463.279	2.66584
755	dongsheng	116.332	40.0191	Moraceae	Morus	Morus_alba	tree	native	27.2	3.1	0.031	0.032	0.0330579	-3.4095	-1.48073	402	2.60423	29.9	13.4448	1.12855	14.0649	1.14814	1.47567	2.12586	0.327534			32.534	1.51234	200.497	2.30211
756	dongsheng	116.332	40.0191	Celastraceae	Euonymus	Euonymus_alatus	shrub	native	1.5	1.4	0.014	0.015	0.0152284	-4.18459	-1.81734	432	2.63548	17	25.4118	1.40503	8.8377	0.946339	1.23045	1.92358	0.28411			10.3565	1.01521	127.758	2.10639
757	dongsheng	116.332	40.0191	Celastraceae	Euonymus	Euonymus_alatus	shrub	native		0.4	0.004	0.005	0.00502513	-5.2933	-2.29885	432	2.63548	17	25.4118	1.40503	8.8377	0.946339	1.23045	1.92358	0.28411			10.3565	1.01521	127.758	2.10639
758	dongsheng	116.332	40.0191	Rosaceae	Prunus	Amygdalus_persica	tree	non-native	29.3	9.33333	0.0933333	0.0943333	0.104159	-2.26184	-0.982303	451	2.65418	31.2	14.4551	1.16002	12.7301	1.10483	1.49415	2.45089	0.389324			14.9784	1.17547	189.264	2.27707
759	dongsheng	116.332	40.0191	Rosaceae	Prunus	Amygdalus_persica	tree	non-native	13.7	1.9	0.019	0.02	0.0204082	-3.89182	-1.6902	451	2.65418	31.2	14.4551	1.16002	12.7301	1.10483	1.49415	2.45089	0.389324			14.9784	1.17547	189.264	2.27707
760	dongsheng	116.332	40.0191	Caprifoliaceae	Weigela	Weigela_florida	shrub	native		1.4	0.014	0.015	0.0152284	-4.18459	-1.81734	472	2.67394	16.7	28.2635	1.45123	6.52604	0.81465	1.22272	2.55898	0.408067			7.302	0.863442	203.456	2.30847
761	dongsheng	116.332	40.0191	Caprifoliaceae	Weigela	Weigela_florida	shrub	native		3.8	0.038	0.039	0.0405827	-3.20441	-1.39166	472	2.67394	16.7	28.2635	1.45123	6.52604	0.81465	1.22272	2.55898	0.408067			7.302	0.863442	203.456	2.30847
762	dongsheng	116.332	40.0191	Lythraceae	Lagerstroemia	Lagerstroemia_indica	shrub	non-native	3.1	0.7	0.007	0.008	0.00806452	-4.82028	-2.09342	431	2.63448	19.3	22.3316	1.34892	10.8894	1.037	1.28556	1.77237	0.248555			9.1079	0.959418	85.9097	1.93404
763	dongsheng	116.332	40.0191	Oleaceae	Fraxinus	Fraxinus_chinensis	tree	native	25.5	0.2	0.002	0.003	0.00300903	-5.80614	-2.52157	467	2.66932	31.3	14.9201	1.17377	15.8237	1.19931	1.49554	1.97805	0.296237			17.8023	1.25048	128.513	2.10895
764	dongsheng	116.332	40.0191	Oleaceae	Fraxinus	Fraxinus_chinensis	tree	native	37	1.8	0.018	0.019	0.019368	-3.94413	-1.71292	467	2.66932	31.3	14.9201	1.17377	15.8237	1.19931	1.49554	1.97805	0.296237			17.8023	1.25048	128.513	2.10895
765	dongxiaokou	116.381	40.0447	Rosaceae	Rosa	Rosa_chinensis	shrub	non-native		5.6	0.056	0.057	0.0604454	-2.80602	-1.21864	439.78	2.64324	21.57	20.3885	1.30939	10.4589	1.01949	1.33385	2.06235	0.314363			9.45457	0.975642	117.824	2.07123
766	dongxiaokou	116.381	40.0447	Rosaceae	Malus	Malus_spectabilis	tree	non-native	8.59873	7.7	0.077	0.078	0.0845987	-2.46984	-1.07264	466.52	2.66887	23.37	19.9623	1.30021	14.2649	1.15427	1.36866	1.63829	0.214391			31.0638	1.49225	131.015	2.11732
767	dongxiaokou	116.381	40.0447	Adoxaceae	Sambucus	Sambucus_williamsii	shrub	native	2.2293	0.6	0.006	0.007	0.00704935	-4.95482	-2.15185	443.6	2.64699	42.74	10.379	1.01616	8.80987	0.944969	1.63083	4.85138	0.685865			13.0013	1.11399	237.379	2.37544
768	dongxiaokou	116.381	40.0447	Lythraceae	Lagerstroemia	Lagerstroemia_indica	shrub	non-native	2.54777	1.1	0.011	0.012	0.0121457	-4.41078	-1.91558	406.88	2.60947	13.74	29.6128	1.47148	4.99739	0.698743	1.13799	2.74944	0.439244			6.79663	0.832293	66.8559	1.82514
769	dongxiaokou	116.381	40.0447	Oleaceae	Forsythia	Forsythia_suspensa	shrub	non-native		0.5	0.005	0.006	0.00603622	-5.10998	-2.21924	470.46	2.67252	28.9	16.2789	1.21162	10.1595	1.00687	1.4609	2.84464	0.454027			18.5977	1.26946	166.456	2.2213
770	dongxiaokou	116.381	40.0447	Moraceae	Broussonetia	Broussonetia_papyrifera	tree	native	19.1083	0.6	0.006	0.007	0.00704935	-4.95482	-2.15185	407.98	2.61064	38.15	10.6941	1.02914	7.43088	0.87104	1.58149	5.13398	0.710454			59.4928	1.77446	93.1213	1.96905
771	dongxiaokou	116.381	40.0447	Salicaceae	Populus	Populus_tomentosa	tree	non-native		3.4	0.034	0.035	0.0362694	-3.31678	-1.44046	427.13	2.63056	29.44	14.5085	1.16162	14.2947	1.15518	1.46894	2.0595	0.313762			48.5228	1.68595	114.459	2.05865
772	dongxiaokou	116.381	40.0447	Ulmaceae	Ulmus	Ulmus_pumila	tree	native	31.2102	11.9	0.119	0.12	0.136364	-1.99243	-0.865301	415.06	2.61811	27.25	15.2316	1.18274	11.2006	1.04924	1.43537	2.43291	0.386125			10.8506	1.03545	97.4147	1.98862
773	dongxiaokou	116.381	40.0447	Celastraceae	Euonymus	Euonymus_maackii	tree	native		0.6	0.006	0.007	0.00704935	-4.95482	-2.15185	429.76	2.63323	34.85	12.3317	1.09102	9.22967	0.965186	1.5422	3.77587	0.577017			7.241	0.859799	167.367	2.22367
774	dongxiaokou	116.381	40.0447	Rosaceae	Rosa	Rosa_xanthina	shrub	non-native		0.7	0.007	0.008	0.00806452	-4.82028	-2.09342	449.7	2.65292	19.45	23.1208	1.364	10.7958	1.03326	1.28892	1.80162	0.255663			0.6483	-0.188224	158.586	2.20026
775	dongxiaokou	116.381	40.0447	Caprifoliaceae	Lonicera	Lonicera_japonica	shrub	non-native	7.32484	0.9	0.009	0.01	0.010101	-4.59512	-1.99564	428.62	2.63207	21.86	19.6075	1.29242	9.75552	0.98925	1.33965	2.24078	0.3504			25.3397	1.4038	148.659	2.17219
776	dongxiaokou	116.381	40.0447	Platanaceae	Platanus	Platanus_acerifolia	tree	non-native		0.9	0.009	0.01	0.010101	-4.59512	-1.99564	458.78	2.6616	18.91	24.2612	1.38491	12.4883	1.09651	1.27669	1.51421	0.180186			87.8456	1.94372	136.39	2.13478
777	dongxiaokou	116.381	40.0447	Fabaceae	Styphnolobium	Styphnolobium_japonicum	tree	non-native	20.0637	4.6	0.046	0.047	0.0493179	-3.00947	-1.307	450.04	2.65325	32.01	14.0594	1.14797	13.6206	1.1342	1.50529	2.35011	0.371089			11.3094	1.05344	118.082	2.07218
778	dongxiaokou	116.381	40.0447	Anacardiaceae	Cotinus	Cotinus_coggygria	tree	native	7.32484	4.2	0.042	0.043	0.0449321	-3.1026	-1.34744	450.25	2.65345	23.19	19.4157	1.28815	10.3264	1.01395	1.3653	2.24571	0.351354			24.2707	1.38508	102.04	2.00877
779	dongxiaokou	116.381	40.0447	Caprifoliaceae	Lonicera	Lonicera_japonica	shrub	non-native	3.82166	6.8	0.068	0.069	0.0741139	-2.60215	-1.1301	443.68	2.64707	17.45	25.4258	1.40527	8.62572	0.935795	1.2418	2.02302	0.306			12.4943	1.09671	103.12	2.01334
780	dongxiaokou	116.381	40.0447	Rosaceae	Prunus	Amygdalus_persica	tree	non-native		9.3	0.093	0.094	0.103753	-2.26574	-0.984	437.62	2.6411	33.88	12.9168	1.11115	8.95319	0.951978	1.52994	3.78412	0.577965			17.862	1.25193	156.176	2.19361
781	dongxiaokou	116.381	40.0447	Rosaceae	Kerria	Kerria_japonica	shrub	non-native		1	0.01	0.011	0.0111223	-4.4988	-1.9538	442.21	2.64563	19.49	22.6891	1.35582	9.50697	0.978042	1.28981	2.05007	0.31177			6.689	0.825361	121.093	2.08312
782	dongxiaokou	116.381	40.0447	Rosaceae	Prunus	Prunus_cerasifera	tree	non-native		7.8	0.078	0.079	0.0857763	-2.45601	-1.06663	459.07	2.66188	21.5	21.3521	1.32944	13.6853	1.13625	1.33244	1.57103	0.196184			15.8881	1.20107	120.294	2.08024
783	dongxiaokou	116.381	40.0447	Oleaceae	Fraxinus	Fraxinus_chinensis	tree	native	12.1019	6.7	0.067	0.068	0.0729614	-2.61783	-1.13691	447.94	2.65122	26.37	16.9867	1.23011	11.6585	1.06664	1.42111	2.26187	0.354468			30.7767	1.48822	172.897	2.23779
784	dongxiaokou	116.381	40.0447	Caprifoliaceae	Weigela	Weigela_florida	shrub	native		3.2	0.032	0.033	0.0341262	-3.37769	-1.46691	461.53	2.6642	17.45	26.4487	1.4224	7.34988	0.86628	1.2418	2.37419	0.375515			13.0924	1.11702	102.151	2.00924
785	dongxiaokou	116.381	40.0447	Rosaceae	Sorbaria	Sorbaria_kirilowii	shrub	native		0.2	0.002	0.003	0.00300903	-5.80614	-2.52157	457.08	2.65999	24.01	19.0371	1.2796	6.818	0.833657	1.38039	3.52156	0.546735			5.86357	0.768162	123.582	2.09195
786	dongxiaokou	116.381	40.0447	Sapindaceae	Acer	Acer_pictum	tree	native	8.9172	0.6	0.006	0.007	0.00704935	-4.95482	-2.15185	463.54	2.66609	22.07	21.0032	1.32228	11.5802	1.06372	1.3438	1.90584	0.280086			30.5288	1.48471	101.172	2.00506
787	dongxiaokou	116.381	40.0447	Moraceae	Morus	Morus_alba	tree	native	9.55414	4.5	0.045	0.046	0.048218	-3.03202	-1.31679	429.35	2.63281	32.87	13.0621	1.11601	9.64682	0.984384	1.5168	3.40734	0.532415			36.266	1.5595	131.902	2.12025
788	dongxiaokou	116.381	40.0447	Rosaceae	Amygdalus	Amygdalus_triloba	shrub	native	6.36943	1.5	0.015	0.016	0.0162602	-4.11904	-1.78888	456.29	2.65924	24.78	18.4136	1.26514	8.62526	0.935772	1.3941	2.87296	0.458329			8.14762	0.911031	139.058	2.1432
789	dongxiaokou	116.381	40.0447	Celastraceae	Euonymus	Euonymus_alatus	shrub	native	8.28025	0.2	0.002	0.003	0.00300903	-5.80614	-2.52157	449.91	2.65313	12.95	34.7421	1.54086	5.77418	0.76149	1.11227	2.24274	0.35078			9.1035	0.959208	76.07	1.88121
790	dongxiaokou	116.381	40.0447	Verbenaceae	Callicarpa	Callicarpa_bodinieri	shrub	non-native		1	0.01	0.011	0.0111223	-4.4988	-1.9538	449.82	2.65304	26.76	16.8094	1.22555	6.75003	0.829306	1.42749	3.96443	0.59818			5.656	0.752509	166.898	2.22245
791	dongxiaokou	116.381	40.0447	Malvaceae	Hibiscus	Hibiscus_moscheutos	shrub	non-native		1.9	0.019	0.02	0.0204082	-3.89182	-1.6902	415.89	2.61898	23.94	17.3722	1.23985	8.1972	0.913665	1.37912	2.92051	0.465459			62.3364	1.79474	181.445	2.25874
792	dongxiaokou	116.381	40.0447	Malvaceae	Hibiscus	Hibiscus_syriacus	shrub	non-native		0	0	0.001	0.001001	-6.90675	-2.99957	412.34	2.61526	30.8	13.3877	1.1267	6.11554	0.786435	1.48855	5.03635	0.702116			15.9285	1.20217	200.817	2.3028
793	dongxiaokou	116.381	40.0447	Rosaceae	Prunus	Prunus_armeniaca	tree	non-native	9.23567	1.8	0.018	0.019	0.019368	-3.94413	-1.71292	436.73	2.64021	25.24	17.3031	1.23812	6.41794	0.807396	1.40209	3.93272	0.594694			23.4465	1.37008	122.298	2.08742
794	dongxiaokou	116.381	40.0447	Oleaceae	Syringa	Syringa_oblata	shrub	non-native		0.3	0.003	0.004	0.00401606	-5.51745	-2.3962	456.09	2.65905	20.06	22.7363	1.35672	4.14209	0.617219	1.30233	4.84297	0.685111			37.2683	1.57134	126.33	2.10151
795	dongxiaokou	116.381	40.0447	Malvaceae	Tilia	Tilia_tuan	tree	native		1.6	0.016	0.017	0.017294	-4.0574	-1.7621	451.63	2.65478	25.55	17.6763	1.24739	13.896	1.14289	1.40739	1.83865	0.2645			13.2239	1.12136	144.663	2.16036
796	dongxiaokou	116.381	40.0447	Salicaceae	Salix	Salix_babylonica	tree	non-native		0.3	0.003	0.004	0.00401606	-5.51745	-2.3962	447	2.65031	23.24	19.2341	1.28407	10.9012	1.03748	1.36624	2.13187	0.328761			13.5115	1.1307	94.6892	1.9763
797	dongxiaokou	116.381	40.0447	Paulowniaceae	Paulownia	Paulownia_tomentosa	tree	non-native	20.3822	1.2	0.012	0.013	0.0131712	-4.32972	-1.88037	500.42	2.69933	31.33	15.9726	1.20337	14.5767	1.16366	1.49596	2.14932	0.332301			60.0221	1.77831	127.197	2.10448
798	dongxiaokou	116.381	40.0447	Eucommiaceae	Eucommia	Eucommia_ulmoides	tree	non-native	10.828	1	0.01	0.011	0.0111223	-4.4988	-1.9538	462.31	2.66493	24.4	18.9471	1.27754	17.024	1.23106	1.38739	1.43327	0.156327			39.258	1.59393	129.931	2.11371
799	dongxiaokou	116.381	40.0447	Sapindaceae	Koelreuteria	Koelreuteria_paniculata	tree	native		1.3	0.013	0.014	0.0141988	-4.2546	-1.84775	468.1	2.67034	22.28	21.0099	1.32242	10.6279	1.02645	1.34792	2.09636	0.321467			10.2682	1.01149	137.068	2.13694
800	dongxiaokou	116.381	40.0447	Adoxaceae	Sambucus	Sambucus_williamsii	shrub	native		5.9	0.059	0.06	0.0638298	-2.75154	-1.19498	443.6	2.64699	42.74	10.379	1.01616	8.80987	0.944969	1.63083	4.85138	0.685865			13.0013	1.11399	237.379	2.37544
801	dongxiaokou	116.381	40.0447	Lythraceae	Lagerstroemia	Lagerstroemia_indica	shrub	non-native		2.8	0.028	0.029	0.0298661	-3.51103	-1.52482	406.88	2.60947	13.74	29.6128	1.47148	4.99739	0.698743	1.13799	2.74944	0.439244			6.79663	0.832293	66.8559	1.82514
802	dongxiaokou	116.381	40.0447	Oleaceae	Forsythia	Forsythia_suspensa	shrub	non-native		3.3	0.033	0.034	0.0351967	-3.3468	-1.4535	470.46	2.67252	28.9	16.2789	1.21162	10.1595	1.00687	1.4609	2.84464	0.454027			18.5977	1.26946	166.456	2.2213
803	dongxiaokou	116.381	40.0447	Ulmaceae	Ulmus	Ulmus_pumila	tree	native	10.5096	1.3	0.013	0.014	0.0141988	-4.2546	-1.84775	415.06	2.61811	27.25	15.2316	1.18274	11.2006	1.04924	1.43537	2.43291	0.386125			10.8506	1.03545	97.4147	1.98862
804	dongxiaokou	116.381	40.0447	Rosaceae	Rosa	Rosa_xanthina	shrub	non-native		0.2	0.002	0.003	0.00300903	-5.80614	-2.52157	449.7	2.65292	19.45	23.1208	1.364	10.7958	1.03326	1.28892	1.80162	0.255663			0.6483	-0.188224	158.586	2.20026
805	dongxiaokou	116.381	40.0447	Fabaceae	Styphnolobium	Styphnolobium_japonicum	tree	non-native	14.3312	0.6	0.006	0.007	0.00704935	-4.95482	-2.15185	450.04	2.65325	32.01	14.0594	1.14797	13.6206	1.1342	1.50529	2.35011	0.371089			11.3094	1.05344	118.082	2.07218
806	dongxiaokou	116.381	40.0447	Caprifoliaceae	Lonicera	Lonicera_japonica	shrub	non-native		1.6	0.016	0.017	0.017294	-4.0574	-1.7621	443.68	2.64707	17.45	25.4258	1.40527	8.62572	0.935795	1.2418	2.02302	0.306			12.4943	1.09671	103.12	2.01334
807	dongxiaokou	116.381	40.0447	Rosaceae	Prunus	Amygdalus_persica	tree	non-native	5.73248	0.8	0.008	0.009	0.00908174	-4.70149	-2.04183	437.62	2.6411	33.88	12.9168	1.11115	8.95319	0.951978	1.52994	3.78412	0.577965			17.862	1.25193	156.176	2.19361
808	dongxiaokou	116.381	40.0447	Rosaceae	Kerria	Kerria_japonica	shrub	non-native		1.9	0.019	0.02	0.0204082	-3.89182	-1.6902	442.21	2.64563	19.49	22.6891	1.35582	9.50697	0.978042	1.28981	2.05007	0.31177			6.689	0.825361	121.093	2.08312
809	dongxiaokou	116.381	40.0447	Oleaceae	Fraxinus	Fraxinus_chinensis	tree	native	12.7389	0.1	0.001	0.002	0.00200401	-6.21261	-2.6981	447.94	2.65122	26.37	16.9867	1.23011	11.6585	1.06664	1.42111	2.26187	0.354468			30.7767	1.48822	172.897	2.23779
810	dongxiaokou	116.381	40.0447	Sapindaceae	Acer	Acer_pictum	tree	native		0.5	0.005	0.006	0.00603622	-5.10998	-2.21924	463.54	2.66609	22.07	21.0032	1.32228	11.5802	1.06372	1.3438	1.90584	0.280086			30.5288	1.48471	101.172	2.00506
811	dongxiaokou	116.381	40.0447	Moraceae	Morus	Morus_alba	tree	native		1.7	0.017	0.018	0.0183299	-3.99922	-1.73684	429.35	2.63281	32.87	13.0621	1.11601	9.64682	0.984384	1.5168	3.40734	0.532415			36.266	1.5595	131.902	2.12025
812	dongxiaokou	116.381	40.0447	Celastraceae	Euonymus	Euonymus_alatus	shrub	native	10.828	0.5	0.005	0.006	0.00603622	-5.10998	-2.21924	449.91	2.65313	12.95	34.7421	1.54086	5.77418	0.76149	1.11227	2.24274	0.35078			9.1035	0.959208	76.07	1.88121
813	dongxiaokou	116.381	40.0447	Verbenaceae	Callicarpa	Callicarpa_bodinieri	shrub	non-native		0	0	0.001	0.001001	-6.90675	-2.99957	449.82	2.65304	26.76	16.8094	1.22555	6.75003	0.829306	1.42749	3.96443	0.59818			5.656	0.752509	166.898	2.22245
814	dongxiaokou	116.381	40.0447	Malvaceae	Hibiscus	Hibiscus_syriacus	shrub	non-native		2.4	0.024	0.025	0.025641	-3.66356	-1.59106	412.34	2.61526	30.8	13.3877	1.1267	6.11554	0.786435	1.48855	5.03635	0.702116			15.9285	1.20217	200.817	2.3028
815	dongxiaokou	116.381	40.0447	Rosaceae	Prunus	Prunus_armeniaca	tree	non-native		2	0.02	0.021	0.0214505	-3.84201	-1.66856	436.73	2.64021	25.24	17.3031	1.23812	6.41794	0.807396	1.40209	3.93272	0.594694			23.4465	1.37008	122.298	2.08742
816	dongxiaokou	116.381	40.0447	Salicaceae	Salix	Salix_babylonica	tree	non-native		1.2	0.012	0.013	0.0131712	-4.32972	-1.88037	447	2.65031	23.24	19.2341	1.28407	10.9012	1.03748	1.36624	2.13187	0.328761			13.5115	1.1307	94.6892	1.9763
817	dongxiaokou	116.381	40.0447	Eucommiaceae	Eucommia	Eucommia_ulmoides	tree	non-native	12.1019	0.4	0.004	0.005	0.00502513	-5.2933	-2.29885	462.31	2.66493	24.4	18.9471	1.27754	17.024	1.23106	1.38739	1.43327	0.156327			39.258	1.59393	129.931	2.11371
818	dongxiaokou	116.381	40.0447	Sapindaceae	Koelreuteria	Koelreuteria_paniculata	tree	native	16.879	0.6	0.006	0.007	0.00704935	-4.95482	-2.15185	468.1	2.67034	22.28	21.0099	1.32242	10.6279	1.02645	1.34792	2.09636	0.321467			10.2682	1.01149	137.068	2.13694
819	dongxiaokou	116.381	40.0447	Ulmaceae	Ulmus	Ulmus_pumila	tree	native	10.5096	21	0.21	0.211	0.267427	-1.31891	-0.572795	415.06	2.61811	27.25	15.2316	1.18274	11.2006	1.04924	1.43537	2.43291	0.386125			10.8506	1.03545	97.4147	1.98862
820	dongxiaokou	116.381	40.0447	Rosaceae	Rosa	Rosa_xanthina	shrub	non-native		1.5	0.015	0.016	0.0162602	-4.11904	-1.78888	449.7	2.65292	19.45	23.1208	1.364	10.7958	1.03326	1.28892	1.80162	0.255663			0.6483	-0.188224	158.586	2.20026
821	dongxiaokou	116.381	40.0447	Rosaceae	Prunus	Amygdalus_persica	tree	non-native		5.2	0.052	0.053	0.0559662	-2.88301	-1.25207	437.62	2.6411	33.88	12.9168	1.11115	8.95319	0.951978	1.52994	3.78412	0.577965			17.862	1.25193	156.176	2.19361
822	dongxiaokou	116.381	40.0447	Rosaceae	Kerria	Kerria_japonica	shrub	non-native		0.7	0.007	0.008	0.00806452	-4.82028	-2.09342	442.21	2.64563	19.49	22.6891	1.35582	9.50697	0.978042	1.28981	2.05007	0.31177			6.689	0.825361	121.093	2.08312
823	dongxiaokou	116.381	40.0447	Oleaceae	Fraxinus	Fraxinus_chinensis	tree	native		2.9	0.029	0.03	0.0309278	-3.4761	-1.50965	447.94	2.65122	26.37	16.9867	1.23011	11.6585	1.06664	1.42111	2.26187	0.354468			30.7767	1.48822	172.897	2.23779
824	dongxiaokou	116.381	40.0447	Verbenaceae	Callicarpa	Callicarpa_bodinieri	shrub	non-native		0.3	0.003	0.004	0.00401606	-5.51745	-2.3962	449.82	2.65304	26.76	16.8094	1.22555	6.75003	0.829306	1.42749	3.96443	0.59818			5.656	0.752509	166.898	2.22245
825	dongxiaokou	116.381	40.0447	Malvaceae	Hibiscus	Hibiscus_syriacus	shrub	non-native		7.9	0.079	0.08	0.0869565	-2.44235	-1.0607	412.34	2.61526	30.8	13.3877	1.1267	6.11554	0.786435	1.48855	5.03635	0.702116			15.9285	1.20217	200.817	2.3028
826	dongxiaokou	116.381	40.0447	Salicaceae	Salix	Salix_babylonica	tree	non-native		21.1	0.211	0.212	0.269036	-1.31291	-0.57019	447	2.65031	23.24	19.2341	1.28407	10.9012	1.03748	1.36624	2.13187	0.328761			13.5115	1.1307	94.6892	1.9763
827	dongxiaokou	116.381	40.0447	Eucommiaceae	Eucommia	Eucommia_ulmoides	tree	non-native		1.9	0.019	0.02	0.0204082	-3.89182	-1.6902	462.31	2.66493	24.4	18.9471	1.27754	17.024	1.23106	1.38739	1.43327	0.156327			39.258	1.59393	129.931	2.11371
828	dongxiaokou	116.381	40.0447	Sapindaceae	Koelreuteria	Koelreuteria_paniculata	tree	native		0	0	0.001	0.001001	-6.90675	-2.99957	468.1	2.67034	22.28	21.0099	1.32242	10.6279	1.02645	1.34792	2.09636	0.321467			10.2682	1.01149	137.068	2.13694
829	dongxiaokou	116.381	40.0447	Rosaceae	Rosa	Rosa_acicularis	shrub	native		1	0.01	0.011	0.0111223	-4.4988	-1.9538													4.0588	0.608398	81.6291	1.91185
830	dongxiaokou	116.381	40.0447	Salicaceae	Populus	Populus_tomentosa	tree	non-native		2.9	0.029	0.03	0.0309278	-3.4761	-1.50965	427.13	2.63056	29.44	14.5085	1.16162	14.2947	1.15518	1.46894	2.0595	0.313762			48.5228	1.68595	114.459	2.05865
831	duzhong	116.561	39.892	Eucommiaceae	Eucommia	Eucommia_ulmoides	tree	non-native	17.8	0.1	0.001	0.002	0.00200401	-6.21261	-2.6981	450.59	2.65378	24	18.7746	1.27357	11.1939	1.04898	1.38021	2.14403	0.331231			45.4487	1.65752	74.8015	1.87391
832	duzhong	116.561	39.892	Simaroubaceae	Ailanthus	Ailanthus_altissima	tree	native	2.8	0	0	0.001	0.001001	-6.90675	-2.99957	437.35	2.64083	42.81	10.2161	1.00928	8.32974	0.920631	1.63155	5.13942	0.710914			20.8321	1.31873	250.977	2.39963
833	duzhong	116.561	39.892	Fabaceae	Cercis	Cercis_chinensis	shrub	non-native	3.5	0.2	0.002	0.003	0.00300903	-5.80614	-2.52157	448.04	2.65132	28.02	15.99	1.20385	16.8564	1.22676	1.44747	1.66228	0.220704			36	1.5563	173.162	2.23845
834	duzhong	116.561	39.892	Salicaceae	Salix	Salix_babylonica	tree	non-native	42.5	3.5	0.035	0.036	0.0373444	-3.28757	-1.42777	435.91	2.6394	30.91	14.1026	1.1493	13.3472	1.12539	1.4901	2.31584	0.364708			11.1667	1.04792	137.955	2.13974
835	duzhong	116.561	39.892	Rosaceae	Armeniaca	Armeniaca_davidiana	tree	native	16.1	5.4	0.054	0.055	0.0582011	-2.84385	-1.23507	443.44	2.64683	43.25	10.2529	1.01085	14.9895	1.17579	1.63599	2.88535	0.460198			36.2938	1.55983	213.848	2.3301
836	duzhong	116.561	39.892	Oleaceae	Fraxinus	Fraxinus_chinensis	tree	native	12.4	0.8	0.008	0.009	0.00908174	-4.70149	-2.04183	438.43	2.6419	28.98	15.1287	1.1798	13.1467	1.11882	1.4621	2.20435	0.343281			12.7369	1.10506	147.919	2.17003
837	duzhong	116.561	39.892	Rosaceae	Prunus	Prunus_cerasifera	tree	non-native	35.3	1.5	0.015	0.016	0.0162602	-4.11904	-1.78888	456.69	2.65962	23.77	19.2129	1.28359	21.8184	1.33882	1.37603	1.08945	0.0372064			18.0263	1.25591	157.087	2.19614
838	duzhong	116.561	39.892	Moraceae	Morus	Morus_alba	tree	native	21.7	2.7	0.027	0.028	0.0288066	-3.54715	-1.54051	371.1	2.56949	26.53	13.9879	1.14575	10.397	1.01691	1.42374	2.55169	0.406828			45.784	1.66071	131.198	2.11793
839	duzhong	116.561	39.892	Caprifoliaceae	Lonicera	Lonicera_japonica	shrub	non-native	8.7	1.6	0.016	0.017	0.017294	-4.0574	-1.7621	436.13	2.63962	29.74	14.6648	1.16627	8.11535	0.909307	1.47334	3.66466	0.564034			17.9392	1.2538	268.887	2.42957
840	duzhong	116.561	39.892	Fabaceae	Gleditsia	Gleditsia_sinensis	tree	non-native	22	2.6	0.026	0.027	0.0277492	-3.58455	-1.55675	426.12	2.62953	34.44	12.3728	1.09247	14.2675	1.15435	1.53706	2.41389	0.382717			5.7196	0.757366	149.524	2.17471
841	duzhong	116.561	39.892	Oleaceae	Syringa	Syringa_oblata	shrub	non-native	6	1.5	0.015	0.016	0.0162602	-4.11904	-1.78888	440.44	2.64389	27.7	15.9004	1.20141	6.06529	0.782851	1.44248	4.56697	0.659628			42.4688	1.62807	131.076	2.11752
842	duzhong	116.561	39.892	Rosaceae	Cerasus	Cerasus_yedoensis	tree	non-native	12	0.5	0.005	0.006	0.00603622	-5.10998	-2.21924	436.78	2.64026	22.36	19.534	1.29079	5.11156	0.708554	1.34947	4.3744	0.640918			63.2928	1.80135	175.746	2.24489
843	duzhong	116.561	39.892	Eucommiaceae	Eucommia	Eucommia_ulmoides	tree	non-native	24.9	0.1	0.001	0.002	0.00200401	-6.21261	-2.6981	450.59	2.65378	24	18.7746	1.27357	11.1939	1.04898	1.38021	2.14403	0.331231			45.4487	1.65752	74.8015	1.87391
844	duzhong	116.561	39.892	Simaroubaceae	Ailanthus	Ailanthus_altissima	tree	native		5.9	0.059	0.06	0.0638298	-2.75154	-1.19498	437.35	2.64083	42.81	10.2161	1.00928	8.32974	0.920631	1.63155	5.13942	0.710914			20.8321	1.31873	250.977	2.39963
845	haizi	116.344	39.815	Rosaceae	Amygdalus	Amygdalus_triloba	shrub	native	2.8	16	0.16	0.161	0.191895	-1.65081	-0.716936	467.44	2.66973	31.13	15.0157	1.17655	13.5472	1.13185	1.49318	2.29789	0.361329			21.7411	1.33728	102.391	2.01026
846	haizi	116.344	39.815	Rosaceae	Prunus	Prunus_cerasifera	tree	non-native	8.3	10.6	0.106	0.107	0.119821	-2.12176	-0.921468	454.73	2.65775	23.52	19.3338	1.28632	21.0264	1.32277	1.37144	1.11859	0.048672			18.4852	1.26682	114.274	2.05795
847	haizi	116.344	39.815	Moraceae	Broussonetia	Broussonetia_papyrifera	tree	native	7.3	1	0.01	0.011	0.0111223	-4.4988	-1.9538	394.47	2.59601	31.81	12.4008	1.09345	11.3878	1.05644	1.50256	2.79334	0.446123			99.1205	1.99616	153.046	2.18482
848	haizi	116.344	39.815	Moraceae	Morus	Morus_alba	tree	native	13.1	5.2	0.052	0.053	0.0559662	-2.88301	-1.25207	406.36	2.60891	37.85	10.7361	1.03085	14.8814	1.17264	1.57807	2.54345	0.405423			39.72	1.59901	219.666	2.34176
849	haizi	116.344	39.815	Salicaceae	Salix	Salix_babylonica	tree	non-native	30.5	5.1	0.051	0.052	0.0548523	-2.90311	-1.2608	439.98	2.64343	34.91	12.6033	1.10048	20.1527	1.30433	1.54295	1.73227	0.238616			17.5319	1.24383	209.178	2.32052
850	haizi	116.344	39.815	Simaroubaceae	Ailanthus	Ailanthus_altissima	tree	native	18.1	7.1	0.071	0.072	0.0775862	-2.55637	-1.11022	422.79	2.62612	29.22	14.4692	1.16044	17.3889	1.24027	1.46568	1.68038	0.225407			45.084	1.65402	122.896	2.08954
851	haizi	116.344	39.815	Lythraceae	Lagerstroemia	Lagerstroemia_indica	shrub	non-native	1.9	6.2	0.062	0.063	0.0672359	-2.69955	-1.1724	421.56	2.62486	25.39	16.6034	1.2202	19.3991	1.28778	1.40466	1.30883	0.116882			12.8539	1.10903	230.6	2.36286
852	haizi	116.344	39.815	Ebenaceae	Diospyros	Diospyros_lotus	tree	native	14.2	7.3	0.073	0.074	0.0799136	-2.52681	-1.09738	437.18	2.64066	30.46	14.3526	1.15693	25.7719	1.41115	1.48373	1.18191	0.0725838			11.0024	1.04149	140.074	2.14636
853	haizi	116.344	39.815	Caprifoliaceae	Weigela	Weigela_florida	shrub	native	2.8	5	0.05	0.051	0.0537408	-2.92358	-1.2697	464.1	2.66661	26.59	17.4539	1.24189	24.0453	1.38103	1.42472	1.10583	0.0436887			12.3418	1.09138	116.464	2.06619
854	haizi	116.344	39.815	Sapindaceae	Acer	Acer_pictum	tree	native	12.4	0.9	0.009	0.01	0.010101	-4.59512	-1.99564	462.76	2.66536	33.27	13.9092	1.1433	13.985	1.14566	1.52205	2.37897	0.376389			42.6193	1.62961	205.977	2.31382
855	haizi	116.344	39.815	Salicaceae	Salix	Salix_matsudana	tree	native	33.3	0	0	0.001	0.001001	-6.90675	-2.99957	415.42	2.61849	30.95	13.4223	1.12783	15.1139	1.17938	1.49066	2.04779	0.311285			5.2483	0.720019	201.139	2.3035
856	haizi	116.344	39.815	Malvaceae	Hibiscus	Hibiscus_syriacus	shrub	non-native	7.4	0.5	0.005	0.006	0.00603622	-5.10998	-2.21924									6.01589	0.7793
857	haizi	116.344	39.815	Cornaceae	Cornus	Cornus_alba	shrub	non-native		6.9	0.069	0.07	0.0752688	-2.58669	-1.12338	452.48	2.6556	26.65	16.9786	1.2299	8.16729	0.912078	1.4257	3.26301	0.513619			52.509	1.72023	199.435	2.2998
858	haizi	116.344	39.815	Rosaceae	Prunus	Prunus_armeniaca	tree	non-native	23.6	5.9	0.059	0.06	0.0638298	-2.75154	-1.19498	422.56	2.62589	33.47	12.625	1.10123	14.0984	1.14917	1.52466	2.37403	0.375486			30.0076	1.47723	186.105	2.26976
859	haizi	116.344	39.815	Fabaceae	Cercis	Cercis_chinensis	shrub	non-native	1.2	2.2	0.022	0.023	0.0235415	-3.74899	-1.62817	452.23	2.65536	32.09	14.0926	1.14899	23.8972	1.37835	1.50637	1.34284	0.128023			64.3435	1.8085	129.012	2.11063
860	haizi	116.344	39.815	Oleaceae	Fraxinus	Fraxinus_chinensis	tree	native	18.6	3.6	0.036	0.037	0.0384216	-3.25914	-1.41542	439.03	2.64249	33.73	13.016	1.11448	16.306	1.21235	1.52802	2.06857	0.315669			24.9433	1.39695	181.154	2.25805
861	haizi	116.344	39.815	Lythraceae	Lagerstroemia	Lagerstroemia_indica	shrub	non-native	23	4.4	0.044	0.045	0.0471204	-3.05505	-1.32679	421.44	2.62474	26.64	15.8198	1.1992	21.6001	1.33446	1.42553	1.23333	0.091079			8.3633	0.922378	82.1034	1.91436
862	haizi	116.344	39.815	Rosaceae	Armeniaca	Armeniaca_davidiana	tree	native	6.8	10.2	0.102	0.103	0.114827	-2.16433	-0.939955	456.82	2.65975	36.89	12.3833	1.09284	17.9623	1.25436	1.56691	2.05375	0.312547			29.1495	1.46463	175.746	2.24489
863	haizi	116.344	39.815	Salicaceae	Populus	Populus_canadensis	tree	non-native	115	8.3	0.083	0.084	0.0917031	-2.3892	-1.03762	423.65	2.62701	31.05	13.6441	1.13495	18.6599	1.27091	1.49206	1.664	0.221152			69.5951	1.84258	108.11	2.03387
864	haizi	116.344	39.815	Celastraceae	Euonymus	Euonymus_maackii	tree	native	13.2	19.2	0.192	0.193	0.239157	-1.43063	-0.621316	413.68	2.61666	35.5	11.653	1.06644	13.2165	1.12112	1.55023	2.68604	0.429112			7.6353	0.882826	65.4621	1.81599
865	haizi	116.344	39.815	Caprifoliaceae	Lonicera	Lonicera_japonica	shrub	non-native	7.4	4.7	0.047	0.048	0.0504202	-2.98736	-1.2974	446.34	2.64967	31.99	13.9525	1.14465	21.9962	1.34235	1.50501	1.45434	0.162667			13.5561	1.13213	124.631	2.09562
866	haizi	116.344	39.815	Oleaceae	Syringa	Syringa_oblata	shrub	non-native	3.9	8.7	0.087	0.088	0.0964912	-2.3383	-1.01551	429.47	2.63293	29.65	14.4847	1.16091	16.1537	1.20827	1.47202	1.83549	0.263752			59.461	1.77423	138.699	2.14207
867	haizi	116.344	39.815	Rosaceae	Rosa	Rosa_xanthina	shrub	non-native		3.9	0.039	0.04	0.0416667	-3.17805	-1.38021	438.65	2.64212	30.48	14.3914	1.1581	19.1851	1.28296	1.48401	1.58874	0.201052			1.5195	0.181701	187.712	2.27349
868	haizi	116.344	39.815	Ulmaceae	Ulmus	Ulmus_pumila	tree	native	22.1	5.4	0.054	0.055	0.0582011	-2.84385	-1.23507	432.63	2.63612	28.73	15.0585	1.17778	18.0446	1.25635	1.45834	1.59217	0.20199			13.8851	1.14255	187.152	2.2722
869	haizi	116.344	39.815	Fabaceae	Styphnolobium	Styphnolobium_japonicum	tree	non-native	25.5	0.1	0.001	0.002	0.00200401	-6.21261	-2.6981	429.49	2.63295	37.73	11.3832	1.05627	20.807	1.31821	1.57669	1.81333	0.258478			4.5262	0.655734	167.367	2.22367
870	haizi	116.344	39.815	Rosaceae	Amygdalus	Amygdalus_triloba	shrub	native	11	5.8	0.058	0.059	0.0626993	-2.76941	-1.20274	467.44	2.66973	31.13	15.0157	1.17655	13.5472	1.13185	1.49318	2.29789	0.361329			21.7411	1.33728	102.391	2.01026
871	haizi	116.344	39.815	Simaroubaceae	Ailanthus	Ailanthus_altissima	tree	native	36.8	2.8	0.028	0.029	0.0298661	-3.51103	-1.52482	422.79	2.62612	29.22	14.4692	1.16044	17.3889	1.24027	1.46568	1.68038	0.225407			45.084	1.65402	122.896	2.08954
872	haizi	116.344	39.815	Lythraceae	Lagerstroemia	Lagerstroemia_indica	shrub	non-native	7.1	6.1	0.061	0.062	0.0660981	-2.71662	-1.17981	421.56	2.62486	25.39	16.6034	1.2202	19.3991	1.28778	1.40466	1.30883	0.116882			12.8539	1.10903	230.6	2.36286
873	haizi	116.344	39.815	Sapindaceae	Acer	Acer_pictum	tree	native		0.9	0.009	0.01	0.010101	-4.59512	-1.99564	462.76	2.66536	33.27	13.9092	1.1433	13.985	1.14566	1.52205	2.37897	0.376389			42.6193	1.62961	205.977	2.31382
874	haizi	116.344	39.815	Salicaceae	Salix	Salix_matsudana	tree	native		0.4	0.004	0.005	0.00502513	-5.2933	-2.29885	415.42	2.61849	30.95	13.4223	1.12783	15.1139	1.17938	1.49066	2.04779	0.311285			5.2483	0.720019	201.139	2.3035
875	haizi	116.344	39.815	Rosaceae	Prunus	Prunus_armeniaca	tree	non-native	27	5.4	0.054	0.055	0.0582011	-2.84385	-1.23507	422.56	2.62589	33.47	12.625	1.10123	14.0984	1.14917	1.52466	2.37403	0.375486			30.0076	1.47723	186.105	2.26976
876	haizi	116.344	39.815	Oleaceae	Fraxinus	Fraxinus_chinensis	tree	native	16.5	3.2	0.032	0.033	0.0341262	-3.37769	-1.46691	439.03	2.64249	33.73	13.016	1.11448	16.306	1.21235	1.52802	2.06857	0.315669			24.9433	1.39695	181.154	2.25805
877	haizi	116.344	39.815	Rosaceae	Armeniaca	Armeniaca_davidiana	tree	native	9	6.3	0.063	0.064	0.0683761	-2.68273	-1.1651	456.82	2.65975	36.89	12.3833	1.09284	17.9623	1.25436	1.56691	2.05375	0.312547			29.1495	1.46463	175.746	2.24489
878	haizi	116.344	39.815	Celastraceae	Euonymus	Euonymus_maackii	tree	native		0.5	0.005	0.006	0.00603622	-5.10998	-2.21924	413.68	2.61666	35.5	11.653	1.06644	13.2165	1.12112	1.55023	2.68604	0.429112			7.6353	0.882826	65.4621	1.81599
879	haizi	116.344	39.815	Rosaceae	Rosa	Rosa_xanthina	shrub	non-native		1.2	0.012	0.013	0.0131712	-4.32972	-1.88037	438.65	2.64212	30.48	14.3914	1.1581	19.1851	1.28296	1.48401	1.58874	0.201052			1.5195	0.181701	187.712	2.27349
880	haizi	116.344	39.815	Ulmaceae	Ulmus	Ulmus_pumila	tree	native		11.3	0.113	0.114	0.128668	-2.05052	-0.890529	432.63	2.63612	28.73	15.0585	1.17778	18.0446	1.25635	1.45834	1.59217	0.20199			13.8851	1.14255	187.152	2.2722
881	haizi	116.344	39.815	Ulmaceae	Ulmus	Ulmus_pumila	tree	native		6.5	0.065	0.066	0.0706638	-2.64982	-1.1508	432.63	2.63612	28.73	15.0585	1.17778	18.0446	1.25635	1.45834	1.59217	0.20199			13.8851	1.14255	187.152	2.2722
882	heiqiao	116.532	39.996	Platanaceae	Platanus	Platanus_acerifolia	tree	non-native	16	2.3	0.023	0.024	0.0245902	-3.70541	-1.60924	446	2.64933	13.9	32.0863	1.50632	9.46158	0.975964	1.14301	1.4691	0.167051			142.877	2.15496	143.016	2.15539
883	heiqiao	116.532	39.996	Salicaceae	Populus	Populus_tomentosa	tree	non-native	13.5	1.7	0.017	0.018	0.0183299	-3.99922	-1.73684	461	2.6637	25.3	18.2213	1.26058	13.7336	1.13779	1.40312	1.84219	0.265335			155.456	2.19161	175.746	2.24489
884	heiqiao	116.532	39.996	Rosaceae	Cerasus	Cerasus_yedoensis	tree	non-native	14.1	1.2	0.012	0.013	0.0131712	-4.32972	-1.88037	473	2.67486	19	24.8947	1.39611	10.7657	1.03204	1.27875	1.76486	0.246709			17.1301	1.23376	115.253	2.06165
885	heiqiao	116.532	39.996	Rosaceae	Crataegus	Crataegus_pinnatifida	tree	native	7.9	0.9	0.009	0.01	0.010101	-4.59512	-1.99564	462	2.66464	14.4	32.0833	1.50628	4.24557	0.627936	1.15836	3.39177	0.530426			11.217	1.04988	87.357	1.9413
886	heiqiao	116.532	39.996	Ebenaceae	Diospyros	Diospyros_kaki	tree	non-native	11.2	5.1	0.051	0.052	0.0548523	-2.90311	-1.2608	432	2.63548	21.3	20.2817	1.3071	17.7838	1.25002	1.32838	1.19772	0.0783547			45.5452	1.65844	97.2638	1.98795
887	heiqiao	116.532	39.996	Oleaceae	Syringa	Syringa_oblata	shrub	non-native		0.8	0.008	0.009	0.00908174	-4.70149	-2.04183	439	2.64246	22.2	19.7748	1.29611	17.3828	1.24012	1.34635	1.27712	0.106233			19.9546	1.30004	72.5452	1.86061
888	heiqiao	116.532	39.996	Sapindaceae	Acer	Acer_tataricum	tree	non-native	3.2	5.3	0.053	0.054	0.0570825	-2.86326	-1.2435	466	2.66839	17.8	26.1798	1.41797	2.00525	0.302168	1.25042	8.87671	0.948252			12.2954	1.08974	112.545	2.05133
889	heiqiao	116.532	39.996	Oleaceae	Forsythia	Forsythia_suspensa	shrub	non-native		0.5	0.005	0.006	0.00603622	-5.10998	-2.21924	500	2.69897	10.8	46.2963	1.66555	8.88	0.948413	1.03342	1.21622	0.085011			9.1387	0.960884	58.5457	1.76749
890	heiqiao	116.532	39.996	Sapindaceae	Acer	Acer_pictum	tree	native	4.8	1.1	0.011	0.012	0.0121457	-4.41078	-1.91558	456	2.65896	16.3	27.9755	1.44678	6.30244	0.799509	1.21219	2.5863	0.412679			21.5971	1.3344	125.127	2.09735
891	heiqiao	116.532	39.996	Rosaceae	Sorbaria	Sorbaria_kirilowii	shrub	native		3.2	0.032	0.033	0.0341262	-3.37769	-1.46691	455	2.65801	15.7	28.9809	1.46211	4.35478	0.638966	1.1959	3.60523	0.556933			4.7179	0.673749	109.386	2.03896
892	heiqiao	116.532	39.996	Caprifoliaceae	Lonicera	Lonicera_japonica	shrub	non-native		5.3	0.053	0.054	0.0570825	-2.86326	-1.2435	436	2.63949	10.9	40	1.60206	5.21056	0.716885	1.03743	2.0919	0.320542			19.0284	1.2794	115.962	2.06432
893	heiqiao	116.532	39.996	Celastraceae	Euonymus	Euonymus_alatus	shrub	native		0.2	0.002	0.003	0.00300903	-5.80614	-2.52157	466	2.66839	15.9	29.3082	1.46699	6.52327	0.814466	1.2014	2.43743	0.386932			6.4281	0.808083	75.7742	1.87952
894	heiqiao	116.532	39.996	Rosaceae	Malus	Malus_spectabilis	tree	non-native	10.2	1.7	0.017	0.018	0.0183299	-3.99922	-1.73684	458	2.66087	18.4	24.8913	1.39605	11.3231	1.05396	1.26482	1.625	0.210853			11.1146	1.04589	109.982	2.04132
895	heiqiao	116.532	39.996	Ulmaceae	Ulmus	Ulmus_pumila	tree	native	20.6	3.5	0.035	0.036	0.0373444	-3.28757	-1.42777	411	2.61384	26.7	15.3933	1.18733	9.70892	0.987171	1.42651	2.75005	0.43934			10.0041	1.00018	121.288	2.08382
896	heiqiao	116.532	39.996	Sapindaceae	Koelreuteria	Koelreuteria_paniculata	tree	native	10.1	1.1	0.011	0.012	0.0121457	-4.41078	-1.91558	454	2.65706	15.6	29.1026	1.46393	7.00002	0.845099	1.19312	2.22856	0.348025			6.4595	0.810199	99.5246	1.99793
897	heiqiao	116.532	39.996	Simaroubaceae	Ailanthus	Ailanthus_altissima	tree	native	24.5	20.8	0.208	0.209	0.264223	-1.33096	-0.57803	424	2.62737	19.4	21.8557	1.33956	7.53927	0.877329	1.2878	2.57319	0.410472			21.3415	1.32922	87.0208	1.93962
898	heiqiao	116.532	39.996	Cornaceae	Cornus	Cornus_alba	shrub	non-native		0.2	0.002	0.003	0.00300903	-5.80614	-2.52157	436	2.63949	14	31.1429	1.49336	3.70162	0.568391	1.14613	3.78213	0.577737			17.5511	1.2443	200.142	2.30134
899	heiqiao	116.532	39.996	Malvaceae	Hibiscus	Hibiscus_syriacus	shrub	non-native	1.9	2	0.02	0.021	0.0214505	-3.84201	-1.66856	394	2.5955	18.7	21.0695	1.32365	9.05226	0.956757	1.27184	2.06578	0.315084			9.505	0.977952	148.074	2.17048
900	heiqiao	116.532	39.996	Rosaceae	Prunus	Prunus_armeniaca	tree	non-native	12.5	0.5	0.005	0.006	0.00603622	-5.10998	-2.21924	437	2.64048	13.6	32.1324	1.50694	7.35545	0.866609	1.13354	1.84897	0.26693			23.6962	1.37468	104.396	2.01868
901	heiqiao	116.532	39.996	Magnoliaceae	Yulania	Yulania_denudata	tree	non-native	11.7	2.1	0.021	0.022	0.0224949	-3.79447	-1.64792	441	2.64444	15.3	28.8235	1.45975	8.08005	0.907414	1.18469	1.89355	0.277277			42.1308	1.6246	137.485	2.13825
902	heiqiao	116.532	39.996	Oleaceae	Ligustrum	Ligustrum_vicaryi	shrub	non-native		0.1	0.001	0.002	0.00200401	-6.21261	-2.6981	441	2.64444	17.2	25.6395	1.40891	4.42851	0.646258	1.23553	3.88393	0.589271			2.7455	0.438621	99.0884	1.99602
903	heiqiao	116.532	39.996	Moraceae	Morus	Morus_alba	tree	native	24.8	6.7	0.067	0.068	0.0729614	-2.61783	-1.13691	377	2.57634	22.9	16.4629	1.21651	10.0619	1.00268	1.35984	2.27591	0.357155			27.584	1.44066	93.7936	1.97217
904	heiqiao	116.532	39.996	Rosaceae	Rosa	Rosa_xanthina	shrub	non-native		0	0	0.001	0.001001	-6.90675	-2.99957	443	2.6464	28.6	15.4895	1.19004	16.7715	1.22457	1.45637	1.70527	0.231793			1.3016	0.114478	98.7421	1.9945
905	heiqiao	116.532	39.996	Fabaceae	Styphnolobium	Styphnolobium_japonicum	tree	non-native	12.5	0.6	0.006	0.007	0.00704935	-4.95482	-2.15185	410	2.61278	20.3	20.197	1.30529	18.8185	1.27458	1.3075	1.07873	0.0329114			4.96356	0.695793	113.04	2.05323
906	heiqiao	116.532	39.996	Oleaceae	Fraxinus	Fraxinus_chinensis	tree	native	14.7	0.8	0.008	0.009	0.00908174	-4.70149	-2.04183	453	2.6561	25.7	17.6265	1.24617	9.67772	0.985773	1.40993	2.65558	0.42416			25.1774	1.40101	185.677	2.26876
907	heiqiao	116.532	39.996	Sapindaceae	Koelreuteria	Koelreuteria_paniculata	tree	native	10.1	1.1	0.011	0.012	0.0121457	-4.41078	-1.91558	417	2.62014	14	29.7857	1.47401	12.0151	1.07973	1.14613	1.1652	0.066399			6.8144	0.833428	150.12	2.17644
908	heiqiao	116.532	39.996	Lythraceae	Lagerstroemia	Lagerstroemia_indica	shrub	non-native	1.5	0.3	0.003	0.004	0.00401606	-5.51745	-2.3962	404	2.60638	10.3	39.2233	1.59354	7.69013	0.885933	1.01284	1.33938	0.126904			4.26286	0.629701	84.6108	1.92743
909	heiqiao	116.532	39.996	Rosaceae	Prunus	Prunus_cerasifera	tree	non-native	9.8	2.2	0.022	0.023	0.0235415	-3.74899	-1.62817	456	2.65896	13.6	33.5294	1.52543	12.8248	1.10805	1.13354	1.06044	0.0254875			9.697	0.986637	102.951	2.01263
910	heiqiao	116.532	39.996	Rosaceae	Prunus	Amygdalus_persica	tree	non-native	6.3	3.2	0.032	0.033	0.0341262	-3.37769	-1.46691	450	2.65321	16.4	27.439	1.43837	13.5578	1.13219	1.21484	1.20963	0.0826541			10.3269	1.01397	91.9772	1.96368
911	heiqiao	116.532	39.996	Rosaceae	Rosa	Rosa_chinensis	shrub	non-native		0.1	0.001	0.002	0.00200401	-6.21261	-2.6981	445	2.64836	19.2	23.1771	1.36506	11.9039	1.07569	1.2833	1.61292	0.207614			12.0672	1.08161	111.788	2.0484
912	heiqiao	116.532	39.996	Salicaceae	Salix	Salix_babylonica	tree	non-native	10.1	0.2	0.002	0.003	0.00300903	-5.80614	-2.52157
913	honglingjin	116.487	39.9251	Rosaceae	Prunus	Amygdalus_persica	tree	non-native	75.5	0.7	0.007	0.008	0.00806452	-4.82028	-2.09342	449	2.65225	35.5	12.6479	1.10202	11.4984	1.06064	1.55023	3.08738	0.48959			27.077	1.4326	180.98	2.25763
914	honglingjin	116.487	39.9251	Oleaceae	Fraxinus	Fraxinus_chinensis	tree	native	31.3	0.5	0.005	0.006	0.00603622	-5.10998	-2.21924	462	2.66464	24.1	19.1701	1.28262	18.6537	1.27076	1.38202	1.29197	0.111252			13.5861	1.13309	171.846	2.23514
915	honglingjin	116.487	39.9251	Berberidaceae	Berberis	Berberis_thunbergii	shrub	non-native		0	0	0.001	0.001001	-6.90675	-2.99957	455	2.65801	20.6	22.0874	1.34414	18.9255	1.27705	1.31387	1.08848	0.0368206			1.0032	0.00138752	127.068	2.10404
916	honglingjin	116.487	39.9251	Celastraceae	Euonymus	Euonymus_maackii	tree	native	40	0	0	0.001	0.001001	-6.90675	-2.99957	429	2.63246	33.2	12.9217	1.11132	12.8147	1.10771	1.52114	2.59078	0.41343			8.1115	0.909101	285.743	2.45598
917	honglingjin	116.487	39.9251	Buxaceae	Buxus	Buxus_sinica	shrub	non-native		1.7	0.017	0.018	0.0183299	-3.99922	-1.73684	481	2.68215	26.3	18.289	1.26219	23.3788	1.36882	1.41996	1.12495	0.0511334			1.23689	0.0923307	82.523	1.91657
918	honglingjin	116.487	39.9251	Platanaceae	Platanus	Platanus_acerifolia	tree	non-native	52.1	1.5	0.015	0.016	0.0162602	-4.11904	-1.78888	480	2.68124	22.2	21.6216	1.33489	16.1646	1.20857	1.34635	1.37337	0.137787			162.281	2.21027	129.218	2.11132
919	honglingjin	116.487	39.9251	Rosaceae	Amygdalus	Amygdalus_triloba	shrub	native		2	0.02	0.021	0.0214505	-3.84201	-1.66856	447	2.65031	24.9	17.9518	1.25411	12.9944	1.11375	1.3962	1.91622	0.282444			24.2675	1.38503	137.988	2.13984
920	honglingjin	116.487	39.9251	Simaroubaceae	Ailanthus	Ailanthus_altissima	tree	native	12	2.3	0.023	0.024	0.0245902	-3.70541	-1.60924	455	2.65801	34.9	13.0372	1.11519	16.3877	1.21452	1.54283	2.12965	0.328307			18.6084	1.26971	231.829	2.36517
921	honglingjin	116.487	39.9251	Salicaceae	Populus	Populus_tremula	tree	native	58.2	3	0.03	0.031	0.0319917	-3.44228	-1.49496	443	2.6464	20.2	21.9307	1.34105	15.683	1.19543	1.30535	1.28802	0.109923			40.0494	1.6026	111.479	2.04719
922	honglingjin	116.487	39.9251	Rosaceae	Sorbaria	Sorbaria_kirilowii	shrub	native		1.3	0.013	0.014	0.0141988	-4.2546	-1.84775	446	2.64933	32.3	13.808	1.14013	18.8181	1.27458	1.5092	1.71643	0.234626			5.2489	0.720068	244.464	2.38821
924	honglingjin	116.487	39.9251	Caprifoliaceae	Lonicera	Lonicera_maackii	shrub	non-native	23	1.7	0.017	0.018	0.0183299	-3.99922	-1.73684	443	2.6464	22.1	20.0452	1.30201	10.6197	1.02611	1.34439	2.08103	0.318278			34.657	1.53979	175.856	2.24516
925	honglingjin	116.487	39.9251	Rosaceae	Malus	Malus_spectabilis	tree	non-native	17.6	0.9	0.009	0.01	0.010101	-4.59512	-1.99564	458	2.66087	25.5	17.9608	1.25433	14.1556	1.15093	1.40654	1.80141	0.255613			30.9582	1.49078	252.547	2.40234
926	honglingjin	116.487	39.9251	Sapindaceae	Koelreuteria	Koelreuteria_paniculata	tree	native	22.5	0.7	0.007	0.008	0.00806452	-4.82028	-2.09342	456	2.65896	23.7	19.2405	1.28422	7.98766	0.902419	1.37475	2.96708	0.472329			5.77925	0.761871	146.463	2.16573
927	honglingjin	116.487	39.9251	Rosaceae	Rosa	Rosa_xanthina	shrub	non-native		1.7	0.017	0.018	0.0183299	-3.99922	-1.73684	455	2.65801	20.6	22.0874	1.34414	21.0832	1.32394	1.31387	0.977079	-0.0100702			0.8787	-0.0561594	171.585	2.23448
928	honglingjin	116.487	39.9251	Rosaceae	Prunus	Prunus_armeniaca	tree	non-native	25	1.3	0.013	0.014	0.0141988	-4.2546	-1.84775	417	2.62014	28.3	14.735	1.16835	9.02327	0.955364	1.45179	3.13633	0.496422			46.8962	1.67114	186.473	2.27062
929	honglingjin	116.487	39.9251	Caprifoliaceae	Lonicera	Lonicera_japonica	shrub	non-native		3.8	0.038	0.039	0.0405827	-3.20441	-1.39166	462	2.66464	30.9	14.9515	1.17468	13.1452	1.11877	1.48996	2.35067	0.371191			27.218	1.43486	185.311	2.2679
930	honglingjin	116.487	39.9251	Fabaceae	Styphnolobium	Styphnolobium_japonicum	tree	non-native	20.3	5	0.05	0.051	0.0537408	-2.92358	-1.2697	407	2.60959	21.1	19.2891	1.28531	3.98152	0.600049	1.32428	5.29948	0.724233			2.57867	0.411395	161.624	2.20851
931	honglingjin	116.487	39.9251	Rosaceae	Prunus	Prunus_cerasifera	tree	non-native	17.8	4.7	0.047	0.048	0.0504202	-2.98736	-1.2974	444	2.64738	26	17.0769	1.23241	16.6506	1.22143	1.41497	1.56151	0.193544			15.6336	1.19406	240.613	2.38132
932	honglingjin	116.487	39.9251	Malvaceae	Tilia	Tilia_tuan	tree	native	21	0.3	0.003	0.004	0.00401606	-5.51745	-2.3962	445	2.64836	26.5	16.7925	1.22511	15.2325	1.18277	1.42325	1.7397	0.240475			17.2297	1.23628	165.263	2.21818
933	honglingjin	116.487	39.9251	Malvaceae	Hibiscus	Hibiscus_syriacus	shrub	non-native	5.3	0.4	0.004	0.005	0.00502513	-5.2933	-2.29885	380	2.57978	23.4	16.2393	1.21057	7.53734	0.877218	1.36922	3.10454	0.491998			9.54429	0.979743	179.6	2.25431
934	honglingjin	116.487	39.9251	Sapindaceae	Acer	Acer_pictum	tree	native	43.5	0.7	0.007	0.008	0.00806452	-4.82028	-2.09342	431	2.63448	24	17.9583	1.25427	12.8851	1.11009	1.38021	1.86262	0.270125			11.9201	1.07628	160.023	2.20418
935	honglingjin	116.487	39.9251	Oleaceae	Syringa	Syringa_oblata	shrub	non-native	28.9	2.1	0.021	0.022	0.0224949	-3.79447	-1.64792	455	2.65801	27.3	16.6667	1.22185	10.1719	1.0074	1.43616	2.68386	0.428759			46.698	1.6693	108.505	2.03545
936	honglingjin	116.487	39.9251	Celastraceae	Euonymus	Euonymus_alatus	shrub	native		0.3	0.003	0.004	0.00401606	-5.51745	-2.3962	423	2.62634	14.9	28.3893	1.45315	8.24217	0.916042	1.17319	1.80778	0.257145			10.7692	1.03218	84.3079	1.92587
937	honglingjin	116.487	39.9251	Ulmaceae	Ulmus	Ulmus_pumila	tree	native	21	0.4	0.004	0.005	0.00502513	-5.2933	-2.29885	410	2.61278	37.7	10.8753	1.03644	15.1499	1.18041	1.57634	2.48847	0.395933			16.0272	1.20486	200.853	2.30288
938	honglingjin	116.487	39.9251	Moraceae	Broussonetia	Broussonetia_papyrifera	tree	native		3	0.03	0.031	0.0319917	-3.44228	-1.49496	394	2.5955	43.4	9.07834	0.958006	10.9544	1.03959	1.63749	3.96187	0.597901			80.0874	1.90356	204.338	2.31035
939	honglingjin	116.487	39.9251	Magnoliaceae	Yulania	Yulania_denudata	tree	non-native	14	0	0	0.001	0.001001	-6.90675	-2.99957	432	2.63548	21.3	20.2817	1.3071	10.874	1.03639	1.32838	1.95881	0.291992			21.6246	1.33495	143.234	2.15605
940	honglingjin	116.487	39.9251	Oleaceae	Ligustrum	Ligustrum_quihoui	shrub	non-native		0	0	0.001	0.001001	-6.90675	-2.99957	433	2.63649	23.4	18.5043	1.26727	6.60561	0.819913	1.36922	3.54244	0.549303			9.2515	0.966212	92.8231	1.96766
941	honglingjin	116.487	39.9251	Rosaceae	Spiraea	Spiraea_salicifolia	shrub	native		0	0	0.001	0.001001	-6.90675	-2.99957	457	2.65992	28.7	15.9233	1.20203	6.77408	0.83085	1.45788	4.23674	0.627032			1.9958	0.300117	199.647	2.30026
942	honglingjin	116.487	39.9251	Salicaceae	Salix	Salix_babylonica	tree	non-native	51	0.6	0.006	0.007	0.00704935	-4.95482	-2.15185	445	2.64836	33	13.4848	1.12985	11.6723	1.06716	1.51851	2.82721	0.451358			13.5958	1.1334	286.322	2.45686
943	honglingjin	116.487	39.9251	Cornaceae	Cornus	Cornus_alba	shrub	non-native	1.5	3	0.03	0.031	0.0319917	-3.44228	-1.49496	448	2.65128	22	20.3636	1.30886	6.05313	0.78198	1.34242	3.63449	0.560443			32.0234	1.50547	173.003	2.23805
944	honglingjin	116.487	39.9251	Rosaceae	Rosa	Rosa_chinensis	shrub	non-native		7.9	0.079	0.08	0.0869565	-2.44235	-1.0607	424	2.62737	21.8	19.4495	1.28891	9.47552	0.976603	1.33846	2.30067	0.361854			18.2623	1.26155	112.792	2.05228
945	honglingjin	116.487	39.9251	Caprifoliaceae	Weigela	Weigela_florida	shrub	native		0.9	0.009	0.01	0.010101	-4.59512	-1.99564	456	2.65896	19.6	23.2653	1.36671	5.92573	0.772742	1.29226	3.30761	0.519514			13.9509	1.1446	142.475	2.15374
946	honglingjin	116.487	39.9251	Oleaceae	Forsythia	Forsythia_suspensa	shrub	non-native		2.2	0.022	0.023	0.0235415	-3.74899	-1.62817	478	2.67943	20.7	23.0918	1.36346	10.4479	1.01903	1.31597	1.98126	0.296942			11.6292	1.06555	270.69	2.43247
947	honglingjin	116.487	39.9251	Sapindaceae	Acer	Acer_tataricum	tree	non-native	4.3	0	0	0.001	0.001001	-6.90675	-2.99957	464	2.66652	17.6	26.3636	1.42101	7.87099	0.896029	1.24551	2.23606	0.349483			22.732	1.35664	161.255	2.20751
948	honglingjin	116.487	39.9251	Lythraceae	Lagerstroemia	Lagerstroemia_indica	shrub	non-native	1	2.8	0.028	0.029	0.0298661	-3.51103	-1.52482	442	2.64542	29.3	15.0853	1.17855	9.26446	0.96682	1.46687	3.16262	0.500047			18.5401	1.26811	193.495	2.28667
949	honglingjin	116.487	39.9251	Rosaceae	Cotoneaster	Cotoneaster_horizontalis	shrub	native		0.1	0.001	0.002	0.00200401	-6.21261	-2.6981													35.0819	1.54508	202.653	2.30675
950	honglingjin	116.487	39.9251	Rosaceae	Prunus	Amygdalus_persica	tree	non-native	18.2	0.571429	0.00571429	0.00671429	0.00675967	-4.99678	-2.17007	449	2.65225	35.5	12.6479	1.10202	11.4984	1.06064	1.55023	3.08738	0.48959			27.077	1.4326	180.98	2.25763
951	honglingjin	116.487	39.9251	Rosaceae	Prunus	Amygdalus_persica	tree	non-native	23	1.75	0.0175	0.0185	0.0188487	-3.97131	-1.72472	449	2.65225	35.5	12.6479	1.10202	11.4984	1.06064	1.55023	3.08738	0.48959			27.077	1.4326	180.98	2.25763
952	honglingjin	116.487	39.9251	Rosaceae	Prunus	Amygdalus_persica	tree	non-native	15.6	2	0.02	0.021	0.0214505	-3.84201	-1.66856	449	2.65225	35.5	12.6479	1.10202	11.4984	1.06064	1.55023	3.08738	0.48959			27.077	1.4326	180.98	2.25763
953	honglingjin	116.487	39.9251	Oleaceae	Fraxinus	Fraxinus_chinensis	tree	native	22.5	0.4	0.004	0.005	0.00502513	-5.2933	-2.29885	462	2.66464	24.1	19.1701	1.28262	18.6537	1.27076	1.38202	1.29197	0.111252			13.5861	1.13309	171.846	2.23514
954	honglingjin	116.487	39.9251	Oleaceae	Fraxinus	Fraxinus_chinensis	tree	native	24.9	0.5	0.005	0.006	0.00603622	-5.10998	-2.21924	462	2.66464	24.1	19.1701	1.28262	18.6537	1.27076	1.38202	1.29197	0.111252			13.5861	1.13309	171.846	2.23514
955	honglingjin	116.487	39.9251	Oleaceae	Fraxinus	Fraxinus_chinensis	tree	native	24.2	0	0	0.001	0.001001	-6.90675	-2.99957	462	2.66464	24.1	19.1701	1.28262	18.6537	1.27076	1.38202	1.29197	0.111252			13.5861	1.13309	171.846	2.23514
956	honglingjin	116.487	39.9251	Berberidaceae	Berberis	Berberis_thunbergii	shrub	non-native		0	0	0.001	0.001001	-6.90675	-2.99957	455	2.65801	20.6	22.0874	1.34414	18.9255	1.27705	1.31387	1.08848	0.0368206			1.0032	0.00138752	127.068	2.10404
957	honglingjin	116.487	39.9251	Berberidaceae	Berberis	Berberis_thunbergii	shrub	non-native		1.7	0.017	0.018	0.0183299	-3.99922	-1.73684	455	2.65801	20.6	22.0874	1.34414	18.9255	1.27705	1.31387	1.08848	0.0368206			1.0032	0.00138752	127.068	2.10404
958	honglingjin	116.487	39.9251	Celastraceae	Euonymus	Euonymus_maackii	tree	native	37	0.3	0.003	0.004	0.00401606	-5.51745	-2.3962	429	2.63246	33.2	12.9217	1.11132	12.8147	1.10771	1.52114	2.59078	0.41343			8.1115	0.909101	285.743	2.45598
959	honglingjin	116.487	39.9251	Celastraceae	Euonymus	Euonymus_maackii	tree	native		0.5	0.005	0.006	0.00603622	-5.10998	-2.21924	429	2.63246	33.2	12.9217	1.11132	12.8147	1.10771	1.52114	2.59078	0.41343			8.1115	0.909101	285.743	2.45598
960	honglingjin	116.487	39.9251	Buxaceae	Buxus	Buxus_sinica	shrub	non-native		1.8	0.018	0.019	0.019368	-3.94413	-1.71292	481	2.68215	26.3	18.289	1.26219	23.3788	1.36882	1.41996	1.12495	0.0511334			1.23689	0.0923307	82.523	1.91657
961	honglingjin	116.487	39.9251	Buxaceae	Buxus	Buxus_sinica	shrub	non-native		1.5	0.015	0.016	0.0162602	-4.11904	-1.78888	481	2.68215	26.3	18.289	1.26219	23.3788	1.36882	1.41996	1.12495	0.0511334			1.23689	0.0923307	82.523	1.91657
962	honglingjin	116.487	39.9251	Platanaceae	Platanus	Platanus_acerifolia	tree	non-native	58	0.857143	0.00857143	0.00957143	0.00966393	-4.63936	-2.01485	480	2.68124	22.2	21.6216	1.33489	16.1646	1.20857	1.34635	1.37337	0.137787			162.281	2.21027	129.218	2.11132
963	honglingjin	116.487	39.9251	Platanaceae	Platanus	Platanus_acerifolia	tree	non-native	62.2	0.5	0.005	0.006	0.00603622	-5.10998	-2.21924	480	2.68124	22.2	21.6216	1.33489	16.1646	1.20857	1.34635	1.37337	0.137787			162.281	2.21027	129.218	2.11132
964	honglingjin	116.487	39.9251	Rosaceae	Amygdalus	Amygdalus_triloba	shrub	native		5.9	0.059	0.06	0.0638298	-2.75154	-1.19498	447	2.65031	24.9	17.9518	1.25411	12.9944	1.11375	1.3962	1.91622	0.282444			24.2675	1.38503	137.988	2.13984
965	honglingjin	116.487	39.9251	Rosaceae	Amygdalus	Amygdalus_triloba	shrub	native	19.2	1.2	0.012	0.013	0.0131712	-4.32972	-1.88037	447	2.65031	24.9	17.9518	1.25411	12.9944	1.11375	1.3962	1.91622	0.282444			24.2675	1.38503	137.988	2.13984
966	honglingjin	116.487	39.9251	Simaroubaceae	Ailanthus	Ailanthus_altissima	tree	native		1.2	0.012	0.013	0.0131712	-4.32972	-1.88037	455	2.65801	34.9	13.0372	1.11519	16.3877	1.21452	1.54283	2.12965	0.328307			18.6084	1.26971	231.829	2.36517
967	honglingjin	116.487	39.9251	Simaroubaceae	Ailanthus	Ailanthus_altissima	tree	native	42.5	5.7	0.057	0.058	0.0615711	-2.78756	-1.21062	455	2.65801	34.9	13.0372	1.11519	16.3877	1.21452	1.54283	2.12965	0.328307			18.6084	1.26971	231.829	2.36517
968	honglingjin	116.487	39.9251	Rosaceae	Sorbaria	Sorbaria_kirilowii	shrub	native		0.7	0.007	0.008	0.00806452	-4.82028	-2.09342	446	2.64933	32.3	13.808	1.14013	18.8181	1.27458	1.5092	1.71643	0.234626			5.2489	0.720068	244.464	2.38821
969	honglingjin	116.487	39.9251	Rosaceae	Sorbaria	Sorbaria_kirilowii	shrub	native		0.8	0.008	0.009	0.00908174	-4.70149	-2.04183	446	2.64933	32.3	13.808	1.14013	18.8181	1.27458	1.5092	1.71643	0.234626			5.2489	0.720068	244.464	2.38821
970	honglingjin	116.487	39.9251	Caprifoliaceae	Lonicera	Lonicera_maackii	shrub	non-native	17.7	1.3	0.013	0.014	0.0141988	-4.2546	-1.84775	443	2.6464	22.1	20.0452	1.30201	10.6197	1.02611	1.34439	2.08103	0.318278			34.657	1.53979	175.856	2.24516
971	honglingjin	116.487	39.9251	Caprifoliaceae	Lonicera	Lonicera_maackii	shrub	non-native	6.7	0.5	0.005	0.006	0.00603622	-5.10998	-2.21924	443	2.6464	22.1	20.0452	1.30201	10.6197	1.02611	1.34439	2.08103	0.318278			34.657	1.53979	175.856	2.24516
972	honglingjin	116.487	39.9251	Sapindaceae	Koelreuteria	Koelreuteria_paniculata	tree	native	40.2	0.4	0.004	0.005	0.00502513	-5.2933	-2.29885	456	2.65896	23.7	19.2405	1.28422	7.98766	0.902419	1.37475	2.96708	0.472329			5.77925	0.761871	146.463	2.16573
973	honglingjin	116.487	39.9251	Sapindaceae	Koelreuteria	Koelreuteria_paniculata	tree	native	21.3	3.7	0.037	0.038	0.039501	-3.23143	-1.40339	456	2.65896	23.7	19.2405	1.28422	7.98766	0.902419	1.37475	2.96708	0.472329			5.77925	0.761871	146.463	2.16573
974	honglingjin	116.487	39.9251	Rosaceae	Rosa	Rosa_xanthina	shrub	non-native		0.2	0.002	0.003	0.00300903	-5.80614	-2.52157	455	2.65801	20.6	22.0874	1.34414	21.0832	1.32394	1.31387	0.977079	-0.0100702			0.8787	-0.0561594	171.585	2.23448
975	honglingjin	116.487	39.9251	Rosaceae	Rosa	Rosa_xanthina	shrub	non-native		0.2	0.002	0.003	0.00300903	-5.80614	-2.52157	455	2.65801	20.6	22.0874	1.34414	21.0832	1.32394	1.31387	0.977079	-0.0100702			0.8787	-0.0561594	171.585	2.23448
976	honglingjin	116.487	39.9251	Rosaceae	Prunus	Prunus_armeniaca	tree	non-native	20.7	1.44444	0.0144444	0.0154444	0.0156867	-4.15494	-1.80447	417	2.62014	28.3	14.735	1.16835	9.02327	0.955364	1.45179	3.13633	0.496422			46.8962	1.67114	186.473	2.27062
977	honglingjin	116.487	39.9251	Rosaceae	Prunus	Prunus_armeniaca	tree	non-native	22.3	0.1	0.001	0.002	0.00200401	-6.21261	-2.6981	417	2.62014	28.3	14.735	1.16835	9.02327	0.955364	1.45179	3.13633	0.496422			46.8962	1.67114	186.473	2.27062
978	honglingjin	116.487	39.9251	Caprifoliaceae	Lonicera	Lonicera_japonica	shrub	non-native		1.7	0.017	0.018	0.0183299	-3.99922	-1.73684	462	2.66464	30.9	14.9515	1.17468	13.1452	1.11877	1.48996	2.35067	0.371191			27.218	1.43486	185.311	2.2679
979	honglingjin	116.487	39.9251	Caprifoliaceae	Lonicera	Lonicera_japonica	shrub	non-native		0	0	0.001	0.001001	-6.90675	-2.99957	462	2.66464	30.9	14.9515	1.17468	13.1452	1.11877	1.48996	2.35067	0.371191			27.218	1.43486	185.311	2.2679
980	honglingjin	116.487	39.9251	Fabaceae	Styphnolobium	Styphnolobium_japonicum	tree	non-native	21.2	0.7	0.007	0.008	0.00806452	-4.82028	-2.09342	407	2.60959	21.1	19.2891	1.28531	3.98152	0.600049	1.32428	5.29948	0.724233			2.57867	0.411395	161.624	2.20851
981	honglingjin	116.487	39.9251	Fabaceae	Styphnolobium	Styphnolobium_japonicum	tree	non-native	19.4	0	0	0.001	0.001001	-6.90675	-2.99957	407	2.60959	21.1	19.2891	1.28531	3.98152	0.600049	1.32428	5.29948	0.724233			2.57867	0.411395	161.624	2.20851
982	honglingjin	116.487	39.9251	Rosaceae	Prunus	Prunus_cerasifera	tree	non-native	16.5	1.4	0.014	0.015	0.0152284	-4.18459	-1.81734	444	2.64738	26	17.0769	1.23241	16.6506	1.22143	1.41497	1.56151	0.193544			15.6336	1.19406	240.613	2.38132
983	honglingjin	116.487	39.9251	Malvaceae	Tilia	Tilia_tuan	tree	native	22	3.2	0.032	0.033	0.0341262	-3.37769	-1.46691	445	2.64836	26.5	16.7925	1.22511	15.2325	1.18277	1.42325	1.7397	0.240475			17.2297	1.23628	165.263	2.21818
984	honglingjin	116.487	39.9251	Malvaceae	Tilia	Tilia_tuan	tree	native	25.1	0.2	0.002	0.003	0.00300903	-5.80614	-2.52157	445	2.64836	26.5	16.7925	1.22511	15.2325	1.18277	1.42325	1.7397	0.240475			17.2297	1.23628	165.263	2.21818
985	honglingjin	116.487	39.9251	Malvaceae	Hibiscus	Hibiscus_syriacus	shrub	non-native	5.9	2.5	0.025	0.026	0.026694	-3.62331	-1.57359	380	2.57978	23.4	16.2393	1.21057	7.53734	0.877218	1.36922	3.10454	0.491998			9.54429	0.979743	179.6	2.25431
986	honglingjin	116.487	39.9251	Malvaceae	Hibiscus	Hibiscus_syriacus	shrub	non-native	4.2	4.9	0.049	0.05	0.0526316	-2.94444	-1.27875	380	2.57978	23.4	16.2393	1.21057	7.53734	0.877218	1.36922	3.10454	0.491998			9.54429	0.979743	179.6	2.25431
987	honglingjin	116.487	39.9251	Malvaceae	Hibiscus	Hibiscus_syriacus	shrub	non-native	5.1	0.333333	0.00333333	0.00433333	0.00435219	-5.43708	-2.36129	380	2.57978	23.4	16.2393	1.21057	7.53734	0.877218	1.36922	3.10454	0.491998			9.54429	0.979743	179.6	2.25431
988	honglingjin	116.487	39.9251	Sapindaceae	Acer	Acer_pictum	tree	native	39.1	2.33333	0.0233333	0.0243333	0.0249402	-3.69127	-1.6031	431	2.63448	24	17.9583	1.25427	12.8851	1.11009	1.38021	1.86262	0.270125			11.9201	1.07628	160.023	2.20418
989	honglingjin	116.487	39.9251	Sapindaceae	Acer	Acer_pictum	tree	native	25.7	0	0	0.001	0.001001	-6.90675	-2.99957	431	2.63448	24	17.9583	1.25427	12.8851	1.11009	1.38021	1.86262	0.270125			11.9201	1.07628	160.023	2.20418
990	honglingjin	116.487	39.9251	Celastraceae	Euonymus	Euonymus_alatus	shrub	native		0.2	0.002	0.003	0.00300903	-5.80614	-2.52157	423	2.62634	14.9	28.3893	1.45315	8.24217	0.916042	1.17319	1.80778	0.257145			10.7692	1.03218	84.3079	1.92587
991	honglingjin	116.487	39.9251	Celastraceae	Euonymus	Euonymus_alatus	shrub	native		0.2	0.002	0.003	0.00300903	-5.80614	-2.52157	423	2.62634	14.9	28.3893	1.45315	8.24217	0.916042	1.17319	1.80778	0.257145			10.7692	1.03218	84.3079	1.92587
992	honglingjin	116.487	39.9251	Ulmaceae	Ulmus	Ulmus_pumila	tree	native	25	0	0	0.001	0.001001	-6.90675	-2.99957	410	2.61278	37.7	10.8753	1.03644	15.1499	1.18041	1.57634	2.48847	0.395933			16.0272	1.20486	200.853	2.30288
993	honglingjin	116.487	39.9251	Ulmaceae	Ulmus	Ulmus_pumila	tree	native	54.9	0.5	0.005	0.006	0.00603622	-5.10998	-2.21924	410	2.61278	37.7	10.8753	1.03644	15.1499	1.18041	1.57634	2.48847	0.395933			16.0272	1.20486	200.853	2.30288
994	honglingjin	116.487	39.9251	Moraceae	Broussonetia	Broussonetia_papyrifera	tree	native		0.2	0.002	0.003	0.00300903	-5.80614	-2.52157	394	2.5955	43.4	9.07834	0.958006	10.9544	1.03959	1.63749	3.96187	0.597901			80.0874	1.90356	204.338	2.31035
995	honglingjin	116.487	39.9251	Moraceae	Broussonetia	Broussonetia_papyrifera	tree	native		0.1	0.001	0.002	0.00200401	-6.21261	-2.6981	394	2.5955	43.4	9.07834	0.958006	10.9544	1.03959	1.63749	3.96187	0.597901			80.0874	1.90356	204.338	2.31035
996	honglingjin	116.487	39.9251	Magnoliaceae	Yulania	Yulania_denudata	tree	non-native	11.6	0.375	0.00375	0.00475	0.00477267	-5.34485	-2.32124	432	2.63548	21.3	20.2817	1.3071	10.874	1.03639	1.32838	1.95881	0.291992			21.6246	1.33495	143.234	2.15605
997	honglingjin	116.487	39.9251	Oleaceae	Ligustrum	Ligustrum_quihoui	shrub	non-native		1.3	0.013	0.014	0.0141988	-4.2546	-1.84775	433	2.63649	23.4	18.5043	1.26727	6.60561	0.819913	1.36922	3.54244	0.549303			9.2515	0.966212	92.8231	1.96766
998	honglingjin	116.487	39.9251	Oleaceae	Ligustrum	Ligustrum_quihoui	shrub	non-native		0.7	0.007	0.008	0.00806452	-4.82028	-2.09342	433	2.63649	23.4	18.5043	1.26727	6.60561	0.819913	1.36922	3.54244	0.549303			9.2515	0.966212	92.8231	1.96766
999	honglingjin	116.487	39.9251	Rosaceae	Spiraea	Spiraea_salicifolia	shrub	native		1.7	0.017	0.018	0.0183299	-3.99922	-1.73684	457	2.65992	28.7	15.9233	1.20203	6.77408	0.83085	1.45788	4.23674	0.627032			1.9958	0.300117	199.647	2.30026
1000	honglingjin	116.487	39.9251	Rosaceae	Spiraea	Spiraea_salicifolia	shrub	native		0	0	0.001	0.001001	-6.90675	-2.99957	457	2.65992	28.7	15.9233	1.20203	6.77408	0.83085	1.45788	4.23674	0.627032			1.9958	0.300117	199.647	2.30026
1001	honglingjin	116.487	39.9251	Salicaceae	Salix	Salix_babylonica	tree	non-native	51.7	0.8	0.008	0.009	0.00908174	-4.70149	-2.04183	445	2.64836	33	13.4848	1.12985	11.6723	1.06716	1.51851	2.82721	0.451358			13.5958	1.1334	286.322	2.45686
1002	honglingjin	116.487	39.9251	Salicaceae	Salix	Salix_babylonica	tree	non-native	79	1	0.01	0.011	0.0111223	-4.4988	-1.9538	445	2.64836	33	13.4848	1.12985	11.6723	1.06716	1.51851	2.82721	0.451358			13.5958	1.1334	286.322	2.45686
1003	honglingjin	116.487	39.9251	Cornaceae	Cornus	Cornus_alba	shrub	non-native	1.3	2.5	0.025	0.026	0.026694	-3.62331	-1.57359	448	2.65128	22	20.3636	1.30886	6.05313	0.78198	1.34242	3.63449	0.560443			32.0234	1.50547	173.003	2.23805
1004	honglingjin	116.487	39.9251	Cornaceae	Cornus	Cornus_alba	shrub	non-native		0.6	0.006	0.007	0.00704935	-4.95482	-2.15185	448	2.65128	22	20.3636	1.30886	6.05313	0.78198	1.34242	3.63449	0.560443			32.0234	1.50547	173.003	2.23805
1005	honglingjin	116.487	39.9251	Rosaceae	Rosa	Rosa_chinensis	shrub	non-native		1.75	0.0175	0.0185	0.0188487	-3.97131	-1.72472	424	2.62737	21.8	19.4495	1.28891	9.47552	0.976603	1.33846	2.30067	0.361854			18.2623	1.26155	112.792	2.05228
1006	honglingjin	116.487	39.9251	Caprifoliaceae	Weigela	Weigela_florida	shrub	native		1.5	0.015	0.016	0.0162602	-4.11904	-1.78888	456	2.65896	19.6	23.2653	1.36671	5.92573	0.772742	1.29226	3.30761	0.519514			13.9509	1.1446	142.475	2.15374
1007	honglingjin	116.487	39.9251	Caprifoliaceae	Weigela	Weigela_florida	shrub	native		6.25	0.0625	0.0635	0.0678057	-2.69111	-1.16873	456	2.65896	19.6	23.2653	1.36671	5.92573	0.772742	1.29226	3.30761	0.519514			13.9509	1.1446	142.475	2.15374
1008	honglingjin	116.487	39.9251	Oleaceae	Forsythia	Forsythia_suspensa	shrub	non-native		5.4	0.054	0.055	0.0582011	-2.84385	-1.23507	478	2.67943	20.7	23.0918	1.36346	10.4479	1.01903	1.31597	1.98126	0.296942			11.6292	1.06555	270.69	2.43247
1009	honglingjin	116.487	39.9251	Oleaceae	Forsythia	Forsythia_suspensa	shrub	non-native		4.7	0.047	0.048	0.0504202	-2.98736	-1.2974	478	2.67943	20.7	23.0918	1.36346	10.4479	1.01903	1.31597	1.98126	0.296942			11.6292	1.06555	270.69	2.43247
1010	honglingjin	116.487	39.9251	Sapindaceae	Acer	Acer_tataricum	tree	non-native	5.1	0.6	0.006	0.007	0.00704935	-4.95482	-2.15185	464	2.66652	17.6	26.3636	1.42101	7.87099	0.896029	1.24551	2.23606	0.349483			22.732	1.35664	161.255	2.20751
1011	honglingjin	116.487	39.9251	Sapindaceae	Acer	Acer_tataricum	tree	non-native	3.9	3.4	0.034	0.035	0.0362694	-3.31678	-1.44046	464	2.66652	17.6	26.3636	1.42101	7.87099	0.896029	1.24551	2.23606	0.349483			22.732	1.35664	161.255	2.20751
1012	honglingjin	116.487	39.9251	Lythraceae	Lagerstroemia	Lagerstroemia_indica	shrub	non-native	6	0	0	0.001	0.001001	-6.90675	-2.99957	442	2.64542	29.3	15.0853	1.17855	9.26446	0.96682	1.46687	3.16262	0.500047			18.5401	1.26811	193.495	2.28667
1013	honglingjin	116.487	39.9251	Lythraceae	Lagerstroemia	Lagerstroemia_indica	shrub	non-native	5	8.5	0.085	0.086	0.0940919	-2.36348	-1.02645	442	2.64542	29.3	15.0853	1.17855	9.26446	0.96682	1.46687	3.16262	0.500047			18.5401	1.26811	193.495	2.28667
1014	honglingjin	116.487	39.9251	Rosaceae	Cotoneaster	Cotoneaster_horizontalis	shrub	native		1.5	0.015	0.016	0.0162602	-4.11904	-1.78888
1015	honglingjin	116.487	39.9251	Rosaceae	Cotoneaster	Cotoneaster_horizontalis	shrub	native		2.7	0.027	0.028	0.0288066	-3.54715	-1.54051
1016	huaixin	116.359	39.8277	Salicaceae	Populus	Populus_tomentosa	tree	non-native	27.2	1.1	0.011	0.012	0.0121457	-4.41078	-1.91558	438.42	2.64189	29.4	14.9122	1.17354	19.906	1.29898	1.46835	1.47694	0.169363			40.9279	1.61202	122.923	2.08963
1017	huaixin	116.359	39.8277	Calycanthaceae	Chimonanthus	Chimonanthus_praecox	shrub	non-native		1.1	0.011	0.012	0.0121457	-4.41078	-1.91558	422.73	2.62606	43.97	9.61406	0.982907	23.7016	1.37478	1.64316	1.85515	0.268379			46.6983	1.6693	208.33	2.31875
1018	huaixin	116.359	39.8277	Caprifoliaceae	Weigela	Weigela_florida	shrub	native		0.2	0.002	0.003	0.00300903	-5.80614	-2.52157	450.33	2.65353	27.76	16.2223	1.21011	14.1625	1.15114	1.44342	1.9601	0.292279			27.7027	1.44252	167.169	2.22316
1019	huaixin	116.359	39.8277	Ulmaceae	Ulmus	Ulmus_pumila	tree	native	7	2.2	0.022	0.023	0.0235415	-3.74899	-1.62817	431.57	2.63505	36.66	11.7722	1.07086	16.7711	1.22456	1.56419	2.18591	0.339631			54.9578	1.74003	225.629	2.35339
1020	huaixin	116.359	39.8277	Oleaceae	Forsythia	Forsythia_suspensa	shrub	non-native		6.5	0.065	0.066	0.0706638	-2.64982	-1.1508	480.21	2.68143	32.48	14.7848	1.16982	18.6911	1.27164	1.51162	1.73772	0.239981			21.1649	1.32562	58.716	1.76876
1021	huaixin	116.359	39.8277	Moraceae	Broussonetia	Broussonetia_papyrifera	tree	native		2.7	0.027	0.028	0.0288066	-3.54715	-1.54051	410.08	2.61287	54.22	7.56326	0.878709	10.6355	1.02676	1.73416	5.09801	0.707401			162.767	2.21157	244.781	2.38878
1022	huaixin	116.359	39.8277	Salicaceae	Salix	Salix_babylonica	tree	non-native	17.5	2.3	0.023	0.024	0.0245902	-3.70541	-1.60924	439.31	2.64277	46.26	9.49654	0.977565	14.5694	1.16344	1.66521	3.17514	0.501764			30.1115	1.47873	212.003	2.32634
1023	huaixin	116.359	39.8277	Sapindaceae	Acer	Acer_pictum	tree	native	7.1	0.6	0.006	0.007	0.00704935	-4.95482	-2.15185	456.6	2.65954	43.3	10.545	1.02305	18.9653	1.27796	1.63649	2.28312	0.358529			50.3397	1.70191	197.761	2.29614
1024	huaixin	116.359	39.8277	Rosaceae	Prunus	Prunus_cerasifera	tree	non-native	9.3	0.4	0.004	0.005	0.00502513	-5.2933	-2.29885	472	2.67394	33.75	13.9852	1.14567	12.047	1.08088	1.52827	2.80152	0.447394			28.3331	1.45229	199.929	2.30088
1025	huaixin	116.359	39.8277	Rosaceae	Malus	Malus_spectabilis	tree	non-native	8.9	2.8	0.028	0.029	0.0298661	-3.51103	-1.52482	485.7	2.68637	35.35	13.7397	1.13798	24.1251	1.38247	1.54839	1.46528	0.16592			27.1566	1.43388	261.425	2.41735
1026	huaixin	116.359	39.8277	Sapindaceae	Koelreuteria	Koelreuteria_paniculata	tree	native	22.9	13.9	0.139	0.14	0.162791	-1.81529	-0.78837	462.23	2.66486	40.65	11.371	1.0558	18.4324	1.26558	1.60906	2.20536	0.343479			11.4567	1.05906	110.391	2.04293
1027	huaixin	116.359	39.8277	Salicaceae	Salix	Salix_matsudana	tree	native	9	4.7	0.047	0.048	0.0504202	-2.98736	-1.2974	450.37	2.65357	55.3	8.14412	0.910844	19.945	1.29983	1.74273	2.77263	0.442891			13.2424	1.12197	161.948	2.20938
1028	huaixin	116.359	39.8277	Simaroubaceae	Ailanthus	Ailanthus_altissima	tree	native	30.4	1.2	0.012	0.013	0.0131712	-4.32972	-1.88037	453.54	2.65662	48.86	9.28244	0.967662	19.417	1.28818	1.68895	2.51635	0.400771			22.8064	1.35806	176.68	2.24719
1029	huaixin	116.359	39.8277	Rosaceae	Armeniaca	Armeniaca_davidiana	tree	native	9.8	1.3	0.013	0.014	0.0141988	-4.2546	-1.84775	445.45	2.6488	40.31	11.0506	1.04339	16.6031	1.22019	1.60541	2.42786	0.385224			37.9986	1.57977	234.231	2.36964
1030	huaixin	116.359	39.8277	Caprifoliaceae	Lonicera	Lonicera_maackii	shrub	non-native	4.4	0.2	0.002	0.003	0.00300903	-5.80614	-2.52157	448.38	2.65165	33.65	13.3248	1.12466	18.2705	1.26175	1.52699	1.84177	0.265235			18.6943	1.27171	105.962	2.02515
1031	huaixin	116.359	39.8277	Oleaceae	Syringa	Syringa_oblata	shrub	non-native	6.7	0.3	0.003	0.004	0.00401606	-5.51745	-2.3962	464.78	2.66725	42.92	10.829	1.03459	20.9036	1.32022	1.63266	2.05324	0.312439			24.5141	1.38942	106.461	2.02719
1032	huaixin	116.359	39.8277	Rosaceae	Amygdalus	Amygdalus_triloba	shrub	native	6	6.7	0.067	0.068	0.0729614	-2.61783	-1.13691	461.61	2.66428	38.31	12.0493	1.08096	18.6505	1.27069	1.58331	2.05411	0.312623			12.0004	1.07919	89.5437	1.95204
1033	huaixin	116.359	39.8277	Malvaceae	Hibiscus	Hibiscus_syriacus	shrub	non-native	6.9	0.3	0.003	0.004	0.00401606	-5.51745	-2.3962	385.21	2.5857	45.88	8.39603	0.924074	18.9621	1.27789	1.66162	2.41957	0.383738			12.3637	1.09215	118.193	2.07259
1034	huaixin	116.359	39.8277	Rosaceae	Prunus	Prunus_armeniaca	tree	non-native	17.3	1.2	0.012	0.013	0.0131712	-4.32972	-1.88037	445.92	2.64926	40.96	10.8867	1.0369	23.1008	1.36363	1.61236	1.7731	0.248733			32.6831	1.51432	167.516	2.22406
1035	huaixin	116.359	39.8277	Eucommiaceae	Eucommia	Eucommia_ulmoides	tree	non-native	23.7	0.3	0.003	0.004	0.00401606	-5.51745	-2.3962	478.72	2.68008	53.76	8.90476	0.949622	29.3283	1.46729	1.73046	1.83304	0.263173			59.0394	1.77114	113.745	2.05593
1036	huaixin	116.359	39.8277	Fabaceae	Styphnolobium	Styphnolobium_japonicum	tree	non-native	35.7	0.4	0.004	0.005	0.00502513	-5.2933	-2.29885	433.35	2.63684	47.12	9.19673	0.963634	20.2981	1.30746	1.67321	2.3214	0.36575			5.37833	0.730648	135.572	2.13217
1037	huaixin	116.359	39.8277	Salicaceae	Salix	Salix_babylonica	tree	non-native	26.9	0.2	0.002	0.003	0.00300903	-5.80614	-2.52157	430.7	2.63417	46.2	9.32251	0.969533	12.4978	1.09684	1.66464	3.69664	0.567807			10.5794	1.02446	237.18	2.37508
1038	huaixin	116.359	39.8277	Caprifoliaceae	Lonicera	Lonicera_japonica	shrub	non-native		0.6	0.006	0.007	0.00704935	-4.95482	-2.15185
1039	huaixin	116.359	39.8277	Salicaceae	Populus	Populus_tomentosa	tree	non-native	39.9	1.3	0.013	0.014	0.0141988	-4.2546	-1.84775	438.42	2.64189	29.4	14.9122	1.17354	19.906	1.29898	1.46835	1.47694	0.169363			40.9279	1.61202	122.923	2.08963
1040	huaixin	116.359	39.8277	Ulmaceae	Ulmus	Ulmus_pumila	tree	native	23	5.4	0.054	0.055	0.0582011	-2.84385	-1.23507	431.57	2.63505	36.66	11.7722	1.07086	16.7711	1.22456	1.56419	2.18591	0.339631			54.9578	1.74003	225.629	2.35339
1041	huaixin	116.359	39.8277	Ulmaceae	Ulmus	Ulmus_pumila	tree	native	15.1	2.2	0.022	0.023	0.0235415	-3.74899	-1.62817	431.57	2.63505	36.66	11.7722	1.07086	16.7711	1.22456	1.56419	2.18591	0.339631			54.9578	1.74003	225.629	2.35339
1042	huaixin	116.359	39.8277	Ulmaceae	Ulmus	Ulmus_pumila	tree	native	22	10	0.1	0.101	0.112347	-2.18616	-0.949438	431.57	2.63505	36.66	11.7722	1.07086	16.7711	1.22456	1.56419	2.18591	0.339631			54.9578	1.74003	225.629	2.35339
1043	huaixin	116.359	39.8277	Ulmaceae	Ulmus	Ulmus_pumila	tree	native		7.8	0.078	0.079	0.0857763	-2.45601	-1.06663	431.57	2.63505	36.66	11.7722	1.07086	16.7711	1.22456	1.56419	2.18591	0.339631			54.9578	1.74003	225.629	2.35339
1044	huaixin	116.359	39.8277	Oleaceae	Forsythia	Forsythia_suspensa	shrub	non-native	4.5	0.4	0.004	0.005	0.00502513	-5.2933	-2.29885	480.21	2.68143	32.48	14.7848	1.16982	18.6911	1.27164	1.51162	1.73772	0.239981			21.1649	1.32562	58.716	1.76876
1045	huaixin	116.359	39.8277	Oleaceae	Forsythia	Forsythia_suspensa	shrub	non-native		0.8	0.008	0.009	0.00908174	-4.70149	-2.04183	480.21	2.68143	32.48	14.7848	1.16982	18.6911	1.27164	1.51162	1.73772	0.239981			21.1649	1.32562	58.716	1.76876
1046	huaixin	116.359	39.8277	Moraceae	Broussonetia	Broussonetia_papyrifera	tree	native		0.1	0.001	0.002	0.00200401	-6.21261	-2.6981	410.08	2.61287	54.22	7.56326	0.878709	10.6355	1.02676	1.73416	5.09801	0.707401			162.767	2.21157	244.781	2.38878
1047	huaixin	116.359	39.8277	Moraceae	Broussonetia	Broussonetia_papyrifera	tree	native	2.8	6.25	0.0625	0.0635	0.0678057	-2.69111	-1.16873	410.08	2.61287	54.22	7.56326	0.878709	10.6355	1.02676	1.73416	5.09801	0.707401			162.767	2.21157	244.781	2.38878
1048	huaixin	116.359	39.8277	Salicaceae	Salix	Salix_babylonica	tree	non-native	38.7	0.4	0.004	0.005	0.00502513	-5.2933	-2.29885	439.31	2.64277	46.26	9.49654	0.977565	14.5694	1.16344	1.66521	3.17514	0.501764			30.1115	1.47873	212.003	2.32634
1049	huaixin	116.359	39.8277	Salicaceae	Salix	Salix_babylonica	tree	non-native	31.5	0.875	0.00875	0.00975	0.009846	-4.62069	-2.00674	439.31	2.64277	46.26	9.49654	0.977565	14.5694	1.16344	1.66521	3.17514	0.501764			30.1115	1.47873	212.003	2.32634
1050	huaixin	116.359	39.8277	Sapindaceae	Acer	Acer_pictum	tree	native	13.3	0.1	0.001	0.002	0.00200401	-6.21261	-2.6981	456.6	2.65954	43.3	10.545	1.02305	18.9653	1.27796	1.63649	2.28312	0.358529			50.3397	1.70191	197.761	2.29614
1051	huaixin	116.359	39.8277	Sapindaceae	Acer	Acer_pictum	tree	native	13.4	0.3	0.003	0.004	0.00401606	-5.51745	-2.3962	456.6	2.65954	43.3	10.545	1.02305	18.9653	1.27796	1.63649	2.28312	0.358529			50.3397	1.70191	197.761	2.29614
1052	huaixin	116.359	39.8277	Sapindaceae	Acer	Acer_pictum	tree	native	6	0.4	0.004	0.005	0.00502513	-5.2933	-2.29885	456.6	2.65954	43.3	10.545	1.02305	18.9653	1.27796	1.63649	2.28312	0.358529			50.3397	1.70191	197.761	2.29614
1053	huaixin	116.359	39.8277	Rosaceae	Prunus	Prunus_cerasifera	tree	non-native	12	3.8	0.038	0.039	0.0405827	-3.20441	-1.39166	472	2.67394	33.75	13.9852	1.14567	12.047	1.08088	1.52827	2.80152	0.447394			28.3331	1.45229	199.929	2.30088
1054	huaixin	116.359	39.8277	Rosaceae	Prunus	Prunus_cerasifera	tree	non-native		2.9	0.029	0.03	0.0309278	-3.4761	-1.50965	472	2.67394	33.75	13.9852	1.14567	12.047	1.08088	1.52827	2.80152	0.447394			28.3331	1.45229	199.929	2.30088
1055	huaixin	116.359	39.8277	Rosaceae	Prunus	Prunus_cerasifera	tree	non-native		1	0.01	0.011	0.0111223	-4.4988	-1.9538	472	2.67394	33.75	13.9852	1.14567	12.047	1.08088	1.52827	2.80152	0.447394			28.3331	1.45229	199.929	2.30088
1056	huaixin	116.359	39.8277	Rosaceae	Malus	Malus_spectabilis	tree	non-native	9.3	1.7	0.017	0.018	0.0183299	-3.99922	-1.73684	485.7	2.68637	35.35	13.7397	1.13798	24.1251	1.38247	1.54839	1.46528	0.16592			27.1566	1.43388	261.425	2.41735
1057	huaixin	116.359	39.8277	Rosaceae	Malus	Malus_spectabilis	tree	non-native	7	4.55	0.0455	0.0465	0.0487677	-3.02069	-1.31187	485.7	2.68637	35.35	13.7397	1.13798	24.1251	1.38247	1.54839	1.46528	0.16592			27.1566	1.43388	261.425	2.41735
1058	huaixin	116.359	39.8277	Sapindaceae	Koelreuteria	Koelreuteria_paniculata	tree	native	21	10.2	0.102	0.103	0.114827	-2.16433	-0.939955	462.23	2.66486	40.65	11.371	1.0558	18.4324	1.26558	1.60906	2.20536	0.343479			11.4567	1.05906	110.391	2.04293
1059	huaixin	116.359	39.8277	Sapindaceae	Koelreuteria	Koelreuteria_paniculata	tree	native	15.1	0.2	0.002	0.003	0.00300903	-5.80614	-2.52157	462.23	2.66486	40.65	11.371	1.0558	18.4324	1.26558	1.60906	2.20536	0.343479			11.4567	1.05906	110.391	2.04293
1060	huaixin	116.359	39.8277	Simaroubaceae	Ailanthus	Ailanthus_altissima	tree	native		10.8	0.108	0.109	0.122334	-2.101	-0.912451	453.54	2.65662	48.86	9.28244	0.967662	19.417	1.28818	1.68895	2.51635	0.400771			22.8064	1.35806	176.68	2.24719
1061	huaixin	116.359	39.8277	Rosaceae	Armeniaca	Armeniaca_davidiana	tree	native		1.1	0.011	0.012	0.0121457	-4.41078	-1.91558	445.45	2.6488	40.31	11.0506	1.04339	16.6031	1.22019	1.60541	2.42786	0.385224			37.9986	1.57977	234.231	2.36964
1062	huaixin	116.359	39.8277	Rosaceae	Armeniaca	Armeniaca_davidiana	tree	native	9.7	0.5	0.005	0.006	0.00603622	-5.10998	-2.21924	445.45	2.6488	40.31	11.0506	1.04339	16.6031	1.22019	1.60541	2.42786	0.385224			37.9986	1.57977	234.231	2.36964
1063	huaixin	116.359	39.8277	Rosaceae	Amygdalus	Amygdalus_triloba	shrub	native	4	2.3	0.023	0.024	0.0245902	-3.70541	-1.60924	461.61	2.66428	38.31	12.0493	1.08096	18.6505	1.27069	1.58331	2.05411	0.312623			12.0004	1.07919	89.5437	1.95204
1064	huaixin	116.359	39.8277	Rosaceae	Amygdalus	Amygdalus_triloba	shrub	native	2.6	3.9	0.039	0.04	0.0416667	-3.17805	-1.38021	461.61	2.66428	38.31	12.0493	1.08096	18.6505	1.27069	1.58331	2.05411	0.312623			12.0004	1.07919	89.5437	1.95204
1065	huaixin	116.359	39.8277	Rosaceae	Amygdalus	Amygdalus_triloba	shrub	native	6.9	0.8	0.008	0.009	0.00908174	-4.70149	-2.04183	461.61	2.66428	38.31	12.0493	1.08096	18.6505	1.27069	1.58331	2.05411	0.312623			12.0004	1.07919	89.5437	1.95204
1066	huaixin	116.359	39.8277	Rosaceae	Amygdalus	Amygdalus_triloba	shrub	native		2.7	0.027	0.028	0.0288066	-3.54715	-1.54051	461.61	2.66428	38.31	12.0493	1.08096	18.6505	1.27069	1.58331	2.05411	0.312623			12.0004	1.07919	89.5437	1.95204
1067	huaixin	116.359	39.8277	Malvaceae	Hibiscus	Hibiscus_syriacus	shrub	non-native	3.1	0.4	0.004	0.005	0.00502513	-5.2933	-2.29885	385.21	2.5857	45.88	8.39603	0.924074	18.9621	1.27789	1.66162	2.41957	0.383738			12.3637	1.09215	118.193	2.07259
1068	huaixin	116.359	39.8277	Fabaceae	Styphnolobium	Styphnolobium_japonicum	tree	non-native	28.4	1.7	0.017	0.018	0.0183299	-3.99922	-1.73684	433.35	2.63684	47.12	9.19673	0.963634	20.2981	1.30746	1.67321	2.3214	0.36575			5.37833	0.730648	135.572	2.13217
1069	huaixin	116.359	39.8277	Fabaceae	Styphnolobium	Styphnolobium_japonicum	tree	non-native	42.8	10.3	0.103	0.104	0.116071	-2.15355	-0.935275	433.35	2.63684	47.12	9.19673	0.963634	20.2981	1.30746	1.67321	2.3214	0.36575			5.37833	0.730648	135.572	2.13217
1070	huaixin	116.359	39.8277	Salicaceae	Salix	Salix_babylonica	tree	non-native	33.9	1.4	0.014	0.015	0.0152284	-4.18459	-1.81734	430.7	2.63417	46.2	9.32251	0.969533	12.4978	1.09684	1.66464	3.69664	0.567807			10.5794	1.02446	237.18	2.37508
1071	huaixin	116.359	39.8277	Caprifoliaceae	Lonicera	Lonicera_japonica	shrub	non-native		0.8	0.008	0.009	0.00908174	-4.70149	-2.04183													25.7212	1.41029	160.842	2.2064
1072	huangcaowan	116.43	40.0041	Moraceae	Morus	Morus_alba	tree	native	9.7	2.4	0.024	0.025	0.025641	-3.66356	-1.59106	370	2.5682	29.8	12.4161	1.09399	7.00005	0.845101	1.47422	4.25711	0.629115			61.4896	1.7888	192.245	2.28385
1073	huangcaowan	116.43	40.0041	Oleaceae	Fraxinus	Fraxinus_chinensis	tree	native	15.2	1.1	0.011	0.012	0.0121457	-4.41078	-1.91558	412	2.6149	19.5	21.1282	1.32486	9.8489	0.993388	1.29003	1.97992	0.296647			21.5328	1.3331	176.349	2.24637
1074	huangcaowan	116.43	40.0041	Oleaceae	Syringa	Syringa_oblata	shrub	non-native	19.9	3.2	0.032	0.033	0.0341262	-3.37769	-1.46691	438	2.64147	24.9	17.5904	1.24527	3.06143	0.485924	1.3962	8.13346	0.910275			17.9318	1.25362	120.627	2.08145
1075	huangcaowan	116.43	40.0041	Simaroubaceae	Ailanthus	Ailanthus_altissima	tree	native	31.8	0.8	0.008	0.009	0.00908174	-4.70149	-2.04183	460	2.66276	20.7	22.2222	1.34679	8.3852	0.923513	1.31597	2.46864	0.392457			14.4941	1.16119	107.371	2.03089
1076	huangcaowan	116.43	40.0041	Berberidaceae	Berberis	Berberis_thunbergii	shrub	non-native		0.9	0.009	0.01	0.010101	-4.59512	-1.99564	455	2.65801	14.3	31.8182	1.50268	3.80003	0.579787	1.15534	3.76313	0.575549			1.6617	0.220553	118.342	2.07314
1077	huangcaowan	116.43	40.0041	Lamiaceae	Clerodendrum	Clerodendrum_trichotomum	shrub	non-native	9.7	0.6	0.006	0.007	0.00704935	-4.95482	-2.15185	424	2.62737	33.8	12.5444	1.09845	10.9732	1.04033	1.52892	3.08022	0.488582			22.3935	1.35012	91.7532	1.96262
1078	huangcaowan	116.43	40.0041	Fabaceae	Styphnolobium	Styphnolobium_japonicum	tree	non-native	27.2	1.9	0.019	0.02	0.0204082	-3.89182	-1.6902	434	2.63749	21	20.6667	1.31527	13.541	1.13165	1.32222	1.55084	0.190567			6.57763	0.818069	154.892	2.19003
1079	huangcaowan	116.43	40.0041	Rosaceae	Prunus	Prunus_cerasifera	tree	non-native		7.7	0.077	0.078	0.0845987	-2.46984	-1.07264	423	2.62634	18.8	22.5	1.35218	6.38565	0.805205	1.27416	2.9441	0.468953			13.8833	1.14249	191.886	2.28304
1080	huangcaowan	116.43	40.0041	Oleaceae	Jasminum	Jasminum_nudiflorum	shrub	non-native		0.8	0.008	0.009	0.00908174	-4.70149	-2.04183	417	2.62014	19.6	21.2755	1.32788	5.5951	0.747808	1.29226	3.50307	0.544448			2.33012	0.367379	121.08	2.08307
1081	huangcaowan	116.43	40.0041	Rosaceae	Prunus	Amygdalus_persica	tree	non-native	15.7	4.4	0.044	0.045	0.0471204	-3.05505	-1.32679	432	2.63548	24.5	17.6327	1.24632	6.47255	0.811076	1.38917	3.78521	0.578091			33.39	1.52362	185.372	2.26804
1082	huangcaowan	116.43	40.0041	Rosaceae	Spiraea	Spiraea_salicifolia	shrub	native		0.8	0.008	0.009	0.00908174	-4.70149	-2.04183	492	2.69197	30.7	16.0261	1.20483	9.29259	0.968137	1.48714	3.30371	0.519002			1.92514	0.284463	221.127	2.34464
1083	huangcaowan	116.43	40.0041	Platanaceae	Platanus	Platanus_acerifolia	tree	non-native	22.5	1.2	0.012	0.013	0.0131712	-4.32972	-1.88037	438	2.64147	16.9	25.9172	1.41359	8.90797	0.949779	1.22789	1.89718	0.278108			46.902	1.67119	156.761	2.19524
1084	huangcaowan	116.43	40.0041	Oleaceae	Ligustrum	Ligustrum_vicaryi	shrub	non-native		0.9	0.009	0.01	0.010101	-4.59512	-1.99564	449	2.65225	18.8	23.883	1.37809	3.78507	0.578074	1.27416	4.96688	0.696083			1.7565	0.244648	111.872	2.04872
1085	huangcaowan	116.43	40.0041	Buxaceae	Buxus	Buxus_sinica	shrub	non-native		0	0	0.001	0.001001	-6.90675	-2.99957	483	2.68395	23.9	20.2092	1.30555	4.41002	0.64444	1.3784	5.41948	0.733958			1.78814	0.252402	79.9434	1.90278
1086	huangcaowan	116.43	40.0041	Rosaceae	Prunus	Prunus_armeniaca	tree	non-native	12.7	0.9	0.009	0.01	0.010101	-4.59512	-1.99564	430	2.63347	24	17.9167	1.25326	14.0708	1.14832	1.38021	1.70565	0.231891			43.7958	1.64143	110.882	2.04486
1087	huangcaowan	116.43	40.0041	Salicaceae	Populus	Populus_tomentosa	tree	non-native	43.2	0.7	0.007	0.008	0.00806452	-4.82028	-2.09342	448	2.65128	19.8	22.6263	1.35461	6.95088	0.84204	1.29667	2.84856	0.454625			53.5822	1.72902	111.009	2.04536
1088	huangcaowan	116.43	40.0041	Rosaceae	Kerria	Kerria_japonica	shrub	non-native		1.7	0.017	0.018	0.0183299	-3.99922	-1.73684	470	2.6721	16.7	28.1437	1.44938	9.48888	0.977215	1.22272	1.75996	0.245502			11.7245	1.06909	127.369	2.10506
1089	huangcaowan	116.43	40.0041	Rosaceae	Rosa	Rosa_multiflora	shrub	non-native		0.5	0.005	0.006	0.00603622	-5.10998	-2.21924	434	2.63749	24.1	18.0083	1.25547	11.025	1.04238	1.38202	2.18593	0.339636			8.09556	0.908247	123.057	2.09011
1090	huangcaowan	116.43	40.0041	Rosaceae	Amygdalus	Amygdalus_triloba	shrub	native	6.2	3.8	0.038	0.039	0.0405827	-3.20441	-1.39166	458	2.66087	22.6	20.2655	1.30676	12.5853	1.09986	1.35411	1.79575	0.254245			13.8178	1.14044	76.8318	1.88554
1091	huangcaowan	116.43	40.0041	Rosaceae	Sorbaria	Sorbaria_kirilowii	shrub	native		0.4	0.004	0.005	0.00502513	-5.2933	-2.29885	444	2.64738	23	19.3043	1.28566	7.94177	0.899918	1.36173	2.89608	0.46181			8.98729	0.953629	159.864	2.20375
1092	huangcaowan	116.43	40.0041	Rosaceae	Rosa	Rosa_rugosa	shrub	non-native		1.9	0.019	0.02	0.0204082	-3.89182	-1.6902	452	2.65514	25.2	17.9365	1.25374	8.64328	0.936679	1.4014	2.91556	0.464722			12.3317	1.09102	327.652	2.51541
1093	huangcaowan	116.43	40.0041	Caprifoliaceae	Weigela	Weigela_florida	shrub	native		1.3	0.013	0.014	0.0141988	-4.2546	-1.84775	443	2.6464	15.4	28.7662	1.45888	3.86671	0.587341	1.18752	3.98272	0.600179			31.597	1.49965	137.719	2.13899
1094	huangcaowan	116.43	40.0041	Sapindaceae	Acer	Acer_pictum	tree	native	7.1	1.7	0.017	0.018	0.0183299	-3.99922	-1.73684	454	2.65706	25.6	17.7344	1.24882	9.51598	0.978454	1.40824	2.69021	0.429786			34.1104	1.53289	177.012	2.248
1095	huangcaowan	116.43	40.0041	Sapindaceae	Koelreuteria	Koelreuteria_paniculata	tree	native	26.1	0.8	0.008	0.009	0.00908174	-4.70149	-2.04183	437	2.64048	18.6	23.4946	1.37097	7.22113	0.858605	1.26951	2.57577	0.410907			10.9574	1.03971	188.998	2.27646
1096	huangcaowan	116.43	40.0041	Ulmaceae	Ulmus	Ulmus_pumila	tree	native	31.2	7.8	0.078	0.079	0.0857763	-2.45601	-1.06663	425	2.62839	21.3	19.9531	1.30001	13.8666	1.14197	1.32838	1.53606	0.186409			13.1904	1.12026	100.722	2.00312
1097	huangcaowan	116.43	40.0041	Salicaceae	Salix	Salix_babylonica	tree	non-native	55.6	0.4	0.004	0.005	0.00502513	-5.2933	-2.29885	434	2.63749	14.8	29.3243	1.46723	7.74577	0.889064	1.17026	1.91072	0.281197			8.26163	0.917065	124.452	2.095
1098	huangcaowan	116.43	40.0041	Caprifoliaceae	Lonicera	Lonicera_japonica	shrub	non-native	10.2	3.5	0.035	0.036	0.0373444	-3.28757	-1.42777	457	2.65992	18.2	25.1099	1.39984	11.4819	1.06002	1.26007	1.5851	0.200056			7.82662	0.893575	127.068	2.10404
1099	huangcaowan	116.43	40.0041	Celastraceae	Euonymus	Euonymus_alatus	shrub	native		0.4	0.004	0.005	0.00502513	-5.2933	-2.29885	417	2.62014	12.7	32.8346	1.51633	4.0119	0.60335	1.1038	3.16558	0.500454			9.53117	0.979146	143.525	2.15693
1100	huangcaowan	116.43	40.0041	Magnoliaceae	Yulania	Yulania_denudata	tree	non-native	8.9	1.3	0.013	0.014	0.0141988	-4.2546	-1.84775	414	2.617	17.3	23.9306	1.37895	6.14781	0.788721	1.23805	2.81401	0.449325			35.4582	1.54972	204.486	2.31066
1101	huangcaowan	116.43	40.0041	Rosaceae	Malus	Malus_spectabilis	tree	non-native		2.4	0.024	0.025	0.025641	-3.66356	-1.59106	457	2.65992	16.6	27.5301	1.43981	10.4367	1.01856	1.22011	1.59054	0.201546			16.898	1.22784	133.27	2.12473
1102	huangcaowan	116.43	40.0041	Moraceae	Broussonetia	Broussonetia_papyrifera	tree	native	1.3	0.6	0.006	0.007	0.00704935	-4.95482	-2.15185	370	2.5682	35.1	10.5413	1.02289	11.0059	1.04163	1.54531	3.18919	0.50368			86.2571	1.93579	301.494	2.47928
1103	huangcaowan	116.43	40.0041	Rosaceae	Cerasus	Cerasus_yedoensis	tree	non-native	8.7	0.1	0.001	0.002	0.00200401	-6.21261	-2.6981	424	2.62737	18.4	23.0435	1.36255	11.8082	1.07218	1.26482	1.55824	0.192635			31.9878	1.50498	137.887	2.13952
1104	huangcaowan	116.43	40.0041	Ebenaceae	Diospyros	Diospyros_kaki	tree	non-native		0.5	0.005	0.006	0.00603622	-5.10998	-2.21924	433	2.63649	23.8	18.1933	1.25991	9.55975	0.980447	1.37658	2.4896	0.39613			29.4046	1.46842	238.029	2.37663
1105	huangcaowan	116.43	40.0041	Lythraceae	Lagerstroemia	Lagerstroemia_indica	shrub	non-native		1.6	0.016	0.017	0.017294	-4.0574	-1.7621	413	2.61595	18.5	22.3243	1.34878	13.6947	1.13655	1.26717	1.35089	0.13062			15.2184	1.18237	105.193	2.02199
1106	huangcaowan	116.43	40.0041	Malvaceae	Hibiscus	Hibiscus_syriacus	shrub	non-native		1.6	0.016	0.017	0.017294	-4.0574	-1.7621	367	2.56467	20.4	17.9902	1.25504	7.19397	0.856969	1.30963	2.83571	0.452661			18.7721	1.27351	229.337	2.36047
1107	jiaoyeshengtai	116.191	39.7338	Ulmaceae	Ulmus	Ulmus_pumila	tree	native	20.5	9.4	0.094	0.095	0.104972	-2.25406	-0.978925	440	2.64345	32.6	13.4969	1.13024	20.2394	1.3062	1.51322	1.61072	0.20702	4.93183	0.693008	18.3502	1.26364	112.433	2.05089
1108	jiaoyeshengtai	116.191	39.7338	Rosaceae	Malus	Malus_spectabilis	tree	non-native	7.7	7.8	0.078	0.079	0.0857763	-2.45601	-1.06663	459	2.66181	19.9	23.0653	1.36296	8.89395	0.949095	1.29885	2.23748	0.349758	10.4902	1.02078	20.447	1.31063	96.6154	1.98505
1109	jiaoyeshengtai	116.191	39.7338	Rosaceae	Pyrus	Pyrus_hopeiensis	tree	native	30.6	5	0.05	0.051	0.0537408	-2.92358	-1.2697	434	2.63749	22.4	19.375	1.28724	15.0668	1.17802	1.35025	1.48671	0.172227	3.4467	0.537403	41.3349	1.61632	146.958	2.16719
1110	jiaoyeshengtai	116.191	39.7338	Fabaceae	Styphnolobium	Styphnolobium_japonicum	tree	non-native	23.2	5.8	0.058	0.059	0.0626993	-2.76941	-1.20274	442	2.64542	31.7	13.9432	1.14436	21.9924	1.34227	1.50106	1.4414	0.158786	2.27463	0.356911	6.2794	0.797918	159.368	2.2024
1111	jiaoyeshengtai	116.191	39.7338	Moraceae	Broussonetia	Broussonetia_papyrifera	tree	native	8	0.5	0.005	0.006	0.00603622	-5.10998	-2.21924	400	2.60206	39.5	10.1266	1.00546	13.3869	1.12668	1.5966	2.95064	0.469917	2.39942	0.380107	123.972	2.09332	187.114	2.27211
1112	jiaoyeshengtai	116.191	39.7338	Simaroubaceae	Ailanthus	Ailanthus_altissima	tree	native	10.8	9.2	0.092	0.093	0.102536	-2.27754	-0.989124	429	2.63246	47.3	9.06977	0.957596	7.20511	0.857641	1.67486	6.56479	0.817221	2.69823	0.431079	23.9377	1.37908	247.136	2.39294
1113	jiaoyeshengtai	116.191	39.7338	Rosaceae	Armeniaca	Armeniaca_davidiana	tree	native	11	8.3	0.083	0.084	0.0917031	-2.3892	-1.03762	440	2.64345	27.1	16.2362	1.21048	21.8687	1.33982	1.43297	1.23921	0.0931455	1.40724	0.148369	26.49	1.42308	100.213	2.00092
1114	jiaoyeshengtai	116.191	39.7338	Salicaceae	Salix	Salix_babylonica	tree	non-native	30	1.6	0.016	0.017	0.017294	-4.0574	-1.7621	434	2.63749	23	18.8696	1.27576	18.5474	1.26828	1.36173	1.24007	0.0934459	2.16409	0.335276	5.7286	0.758048	140.983	2.14917
1115	jiaoyeshengtai	116.191	39.7338	Salicaceae	Populus	Populus_simonii	tree	native	60	11.3	0.113	0.114	0.128668	-2.05052	-0.890529	422	2.62531	23	18.3478	1.26358	15.3697	1.18667	1.36173	1.49645	0.175062	2.7935	0.446148	15.312	1.18503	155.317	2.19122
1116	jiaoyeshengtai	116.191	39.7338	Sapindaceae	Acer	Acer_pictum	tree	native		1.7	0.017	0.018	0.0183299	-3.99922	-1.73684	439	2.64246	21.3	20.6103	1.31408	12.771	1.10623	1.32838	1.66784	0.222153	5.36183	0.729313	38.3506	1.58377	147.341	2.16832
1117	jiaoyeshengtai	116.191	39.7338	Rosaceae	Pyrus	Pyrus_ussuriensis	tree	native		6	0.06	0.061	0.0649627	-2.73394	-1.18734	459	2.66181	21.5	21.3488	1.32937	17.7189	1.24844	1.33244	1.21339	0.0840021	3.14824	0.498068	44.7612	1.6509	97.8024	1.99035
1118	jiaoyeshengtai	116.191	39.7338	Moraceae	Morus	Morus_alba	tree	native	9.5	2.6	0.026	0.027	0.0277492	-3.58455	-1.55675	402	2.60423	29.7	13.5354	1.13147	11.5963	1.06432	1.47276	2.56116	0.408437	1.32323	0.121635	90.2681	1.95553	163.4	2.21325
1119	jiaoyeshengtai	116.191	39.7338	Fabaceae	Styphnolobium	Styphnolobium_japonicum	tree	non-native	45	1.8	0.018	0.019	0.019368	-3.94413	-1.71292	442	2.64542	31.7	13.9432	1.14436	21.9924	1.34227	1.50106	1.4414	0.158786	2.27463	0.356911	6.2794	0.797918	159.368	2.2024
1120	jingshan	116.39	39.9239	Rosaceae	Prunus	Prunus_mume	tree	non-native	27.9	3.4	0.034	0.035	0.0362694	-3.31678	-1.44046	430	2.63347	20.2	21.2871	1.32812	9.52943	0.979067	1.30535	2.11975	0.326285	10.867	1.03611	9.0762	0.957904	156.003	2.19313
1121	jingshan	116.39	39.9239	Lamiaceae	Vitex	Vitex_negundo	shrub	native	5.3	0.3	0.003	0.004	0.00401606	-5.51745	-2.3962	468	2.67025	32.8	14.2683	1.15437	12.4573	1.09542	1.51587	2.63299	0.420449	4.33235	0.636724	19.2898	1.28533	199.576	2.30011
1122	jingshan	116.39	39.9239	Oleaceae	Syringa	Syringa_oblata	shrub	non-native		0	0	0.001	0.001001	-6.90675	-2.99957	449	2.65225	28.8	15.5903	1.19285	15.5496	1.19172	1.45939	1.85214	0.267674	4.97537	0.696825	39.267	1.59403	162.835	2.21175
1123	jingshan	116.39	39.9239	Hydrangeaceae	Philadelphus	Philadelphus_incanus	shrub	non-native		3.5	0.035	0.036	0.0373444	-3.28757	-1.42777	431	2.63448	22.4	19.2411	1.28423	11.0959	1.04516	1.35025	2.01876	0.305084	2.88163	0.459639	13.0792	1.11658	264.855	2.42301
1124	jingshan	116.39	39.9239	Rhamnaceae	Ziziphus	Ziziphus_jujuba	tree	non-native	24.6	1.6	0.016	0.017	0.017294	-4.0574	-1.7621	443	2.6464	44.4	9.97748	0.999021	18.3967	1.26474	1.64738	2.41347	0.382642	7.99096	0.902599	3.6845	0.566379	227.262	2.35653
1125	jingshan	116.39	39.9239	Sapindaceae	Koelreuteria	Koelreuteria_paniculata	tree	native	47.3	6.3	0.063	0.064	0.0683761	-2.68273	-1.1651	460	2.66276	24.2	19.0083	1.27894	12.1808	1.08568	1.38382	1.98673	0.298139	11.7054	1.06838	18.2019	1.26012	171.169	2.23343
1127	jingshan	116.39	39.9239	Rosaceae	Cotoneaster	Cotoneaster_horizontalis	shrub	native		0.3	0.003	0.004	0.00401606	-5.51745	-2.3962	489	2.68931	22.8	21.4474	1.33137	20.8614	1.31934	1.35793	1.09293	0.0385917	5.74115	0.758999	1.1394	0.0566762	131.472	2.11883
1128	jingshan	116.39	39.9239	Rosaceae	Malus	Malus_spectabilis	tree	non-native	5.7	2.4	0.024	0.025	0.025641	-3.66356	-1.59106	472	2.67394	22.5	20.9778	1.32176	18.8728	1.27584	1.35218	1.19219	0.0763457	6.62656	0.821288	28.6563	1.45722	172.16	2.23593
1129	jingshan	116.39	39.9239	Rosaceae	Prunus	Prunus_blireana	tree	non-native	16.3	2.1	0.021	0.022	0.0224949	-3.79447	-1.64792	434	2.63749	22.6	19.2035	1.28338	20.2357	1.30612	1.35411	1.11684	0.0479911	4.17069	0.620208	17.0631	1.23206	143.598	2.15715
1130	jingshan	116.39	39.9239	Rosaceae	Prunus	Prunus_armeniaca	tree	non-native	12.7	2.8	0.028	0.029	0.0298661	-3.51103	-1.52482	438	2.64147	28.9	15.1557	1.18058	13.3238	1.12463	1.4609	2.16906	0.336271	2.84809	0.454554	20.2167	1.30571	114.021	2.05698
1131	jingshan	116.39	39.9239	Lythraceae	Lagerstroemia	Lagerstroemia_indica	shrub	non-native	5.1	2.7	0.027	0.028	0.0288066	-3.54715	-1.54051	442	2.64542	15.6	28.3333	1.4523	12.2728	1.08894	1.19312	1.2711	0.104181	7.25468	0.860618	7.2957	0.863067	70.7739	1.84987
1132	jingshan	116.39	39.9239	Oleaceae	Forsythia	Forsythia_suspensa	shrub	non-native		0.2	0.002	0.003	0.00300903	-5.80614	-2.52157	495	2.69461	25.2	19.6429	1.2932	17.4786	1.24251	1.4014	1.44177	0.158895	8.58646	0.933814	8.68	0.93852	89.4021	1.95135
1133	jingshan	116.39	39.9239	Oleaceae	Jasminum	Jasminum_nudiflorum	shrub	non-native		0.6	0.006	0.007	0.00704935	-4.95482	-2.15185	452	2.65514	25.1	18.008	1.25546	14.0123	1.14651	1.39967	1.79129	0.253165	3.01527	0.479326	1.521	0.182129	173.109	2.23832
1134	jingshan	116.39	39.9239	Rosaceae	Sorbaria	Sorbaria_kirilowii	shrub	native	3.2	1.5	0.015	0.016	0.0162602	-4.11904	-1.78888	458	2.66087	17.8	25.7303	1.41045	5.38075	0.730843	1.25042	3.30809	0.519577	2.65142	0.423478	2.14	0.330414	272.648	2.4356
1135	jingshan	116.39	39.9239	Celastraceae	Euonymus	Euonymus_alatus	shrub	native		0.4	0.004	0.005	0.00502513	-5.2933	-2.29885	420	2.62325	24	17.5	1.24304	12.2565	1.08837	1.38021	1.95814	0.291843	1.32083	0.120845	10.3708	1.01581	126.302	2.10141
1136	jingshan	116.39	39.9239	Rosaceae	Amygdalus	Amygdalus_triloba	shrub	native	10.3	0.3	0.003	0.004	0.00401606	-5.51745	-2.3962	438	2.64147	35	12.5143	1.09741	15.6261	1.19385	1.54407	2.23984	0.350217	3.69544	0.567666	30.3053	1.48152	161.578	2.20838
1137	jingshan	116.39	39.9239	Sapindaceae	Acer	Acer_pictum	tree	native	48.6	2	0.02	0.021	0.0214505	-3.84201	-1.66856	452	2.65514	28.6	15.8042	1.19877	7.77931	0.890941	1.45637	3.67642	0.565425	7.88635	0.896876	24.8967	1.39614	186.905	2.27162
1138	jingshan	116.39	39.9239	Rosaceae	Kerria	Kerria_japonica	shrub	non-native		0.9	0.009	0.01	0.010101	-4.59512	-1.99564	430	2.63347	32.4	13.2716	1.12292	14.4063	1.15855	1.51055	2.24901	0.351992	2.19989	0.342401	14.6451	1.16569	343.796	2.5363
1139	jingshan	116.39	39.9239	Moraceae	Morus	Morus_alba	tree	native	32.4	3.3	0.033	0.034	0.0351967	-3.3468	-1.4535	418	2.62118	37.3	11.2064	1.04947	19.6252	1.29281	1.57171	1.90062	0.278895	1.81678	0.259303	79.2954	1.89925	144.257	2.15914
1140	jingshan	116.39	39.9239	Rosaceae	Prunus	Amygdalus_persica	tree	non-native	13.2	4.8	0.048	0.049	0.0515247	-2.96569	-1.28798	444	2.64738	33	13.4545	1.12887	21.0901	1.32408	1.51851	1.56471	0.194434	2.55282	0.407021	25.7241	1.41034	152.798	2.18412
1141	jingshan	116.39	39.9239	Cornaceae	Cornus	Cornus_officinalis	shrub	native	16.8	0.5	0.005	0.006	0.00603622	-5.10998	-2.21924	432	2.63548	23.5	18.383	1.26442	19.4132	1.2881	1.37107	1.21052	0.0829715	8.94076	0.951374	21.0634	1.32353	148.036	2.17037
1142	jingshan	116.39	39.9239	Verbenaceae	Callicarpa	Callicarpa_bodinieri	shrub	non-native		0.2	0.002	0.003	0.00300903	-5.80614	-2.52157	457	2.65992	26.9	16.9888	1.23016	15.1997	1.18183	1.42975	1.76977	0.247917	8.17047	0.912247	4.0013	0.602201	145.633	2.16326
1143	jingshan	116.39	39.9239	Rosaceae	Spiraea	Spiraea_salicifolia	shrub	native		0.4	0.004	0.005	0.00502513	-5.2933	-2.29885	467	2.66932	19.8	23.5859	1.37265	16.0151	1.20453	1.29667	1.23634	0.0921367	8.92478	0.950597	3.8607	0.586666	143.452	2.15671
1144	jingshan	116.39	39.9239	Eucommiaceae	Eucommia	Eucommia_ulmoides	tree	non-native	45.9	0.1	0.001	0.002	0.00200401	-6.21261	-2.6981	448	2.65128	27.7	16.1733	1.2088	14.0758	1.14847	1.44248	1.96792	0.294008	2.71227	0.433333	46.385	1.66638	181.154	2.25805
1145	jingshan	116.39	39.9239	Buxaceae	Buxus	Buxus_sinica	shrub	non-native	6.5	0	0	0.001	0.001001	-6.90675	-2.99957	472	2.67394	23.6	20	1.30103	19.4267	1.2884	1.37291	1.21482	0.0845133	2.80405	0.447786	1.5559	0.191982	50.5139	1.70341
1146	jingshan	116.39	39.9239	Anacardiaceae	Cotinus	Cotinus_coggygria	tree	native	35.3	0.6	0.006	0.007	0.00704935	-4.95482	-2.15185	477	2.67852	31.3	15.2396	1.18297	20.5256	1.3123	1.49554	1.52493	0.183249	11.367	1.05564	18.3757	1.26424	78.8065	1.89656
1147	jingshan	116.39	39.9239	Berberidaceae	Berberis	Berberis_thunbergii	shrub	non-native		3.2	0.032	0.033	0.0341262	-3.37769	-1.46691	443	2.6464	21.7	20.4147	1.30994	19.1787	1.28282	1.33646	1.13146	0.05364	13.0482	1.11555	0.9203	-0.0360706	188.274	2.27479
1148	jingshan	116.39	39.9239	Rosaceae	Rosa	Rosa_xanthina	shrub	non-native		0.1	0.001	0.002	0.00200401	-6.21261	-2.6981	461	2.6637	32.5	14.1846	1.15182	9.75507	0.98923	1.51188	3.3316	0.522653	16.5	1.21748	0.891	-0.0501223	130.29	2.11491
1149	jingshan	116.39	39.9239	Fabaceae	Robinia	Robinia_pseudoacacia	tree	non-native		3.1	0.031	0.032	0.0330579	-3.4095	-1.48073	456	2.65896	45.9	9.93464	0.997152	16.7501	1.22402	1.66181	2.74029	0.437796	3.70146	0.568373	4.6234	0.664961	353.692	2.54863
1150	jingshan	116.39	39.9239	Rosaceae	Chaenomeles	Chaenomeles_japonica	shrub	non-native	0.9	0.4	0.004	0.005	0.00502513	-5.2933	-2.29885	454	2.65706	26.8	16.9403	1.22892	14.5511	1.1629	1.42813	1.84178	0.265238	5.84469	0.766761	10.5254	1.02224	178.974	2.25279
1151	jingshan	116.39	39.9239	Caprifoliaceae	Lonicera	Lonicera_maackii	shrub	non-native	7.3	0.9	0.009	0.01	0.010101	-4.59512	-1.99564	443	2.6464	34.8	12.7299	1.10482	15.4484	1.18888	1.54158	2.25266	0.352696	2.25045	0.352269	22.8282	1.35847	217.803	2.33806
1152	jingshan	116.39	39.9239	Rosaceae	Rosa	Rosa_multiflora	shrub	non-native	2.3	0.8	0.008	0.009	0.00908174	-4.70149	-2.04183	446	2.64933	22.6	19.7345	1.29523	18.8024	1.27421	1.35411	1.20197	0.0798945	8.26364	0.917171	3.2708	0.514654	132.025	2.12066
1153	jingshan	116.39	39.9239	Malvaceae	Hibiscus	Hibiscus_syriacus	shrub	non-native	9.6	0.8	0.008	0.009	0.00908174	-4.70149	-2.04183	402	2.60423	33.1	12.145	1.0844	7.63054	0.882555	1.51983	4.33783	0.637273	1.72753	0.237427	5.8354	0.766071	177.457	2.24909
1154	jingshan	116.39	39.9239	Rosaceae	Rosa	Rosa_chinensis	shrub	non-native	1.3	0.8	0.008	0.009	0.00908174	-4.70149	-2.04183	449	2.65225	22.5	19.9556	1.30006	13.6434	1.13492	1.35218	1.64914	0.217259	11.3713	1.05581	9.0172	0.955072	147.649	2.16923
1155	jingshan	116.39	39.9239	Juglandaceae	Juglans	Juglans_regia	tree	non-native	62.4	4.5	0.045	0.046	0.048218	-3.03202	-1.31679	452	2.65514	36.8	12.2826	1.08929	18.0842	1.2573	1.56585	2.03492	0.308548	2.96043	0.471354	95.3721	1.97942	242.784	2.38522
1156	jingshan	116.39	39.9239	Adoxaceae	Viburnum	Viburnum_opulus	shrub	native	3.9	2	0.02	0.021	0.0214505	-3.84201	-1.66856	464	2.66652	32.4	14.321	1.15597	11.9922	1.0789	1.51055	2.70175	0.431645	2.35371	0.371753	20.292	1.30732	208.638	2.31939
1157	jingshan	116.39	39.9239	Magnoliaceae	Yulania	Yulania_denudata	tree	non-native	11.3	0.4	0.004	0.005	0.00502513	-5.2933	-2.29885	421	2.62428	27.3	15.4212	1.18812	21.1678	1.32568	1.43616	1.28969	0.110486	2.47566	0.393691	72.9231	1.86287	206.73	2.3154
1158	jingshan	116.39	39.9239	Rosaceae	Prunus	Prunus_cerasifera	tree	non-native		5.2	0.052	0.053	0.0559662	-2.88301	-1.25207	473	2.67486	21.6	21.8981	1.34041	17.1742	1.23488	1.33445	1.2577	0.099577	8.98314	0.953428	14.7204	1.16792	108.338	2.03478
1159	jingshan	116.39	39.9239	Celastraceae	Euonymus	Euonymus_maackii	tree	native	51.8	0.5	0.005	0.006	0.00603622	-5.10998	-2.21924													11.236	1.05061	83.8576	1.92354
1160	jingshan	116.39	39.9239	Sapindaceae	Acer	Acer_pictum	tree	native	45.2	0.7	0.007	0.008	0.00806452	-4.82028	-2.09342	452	2.65514	28.6	15.8042	1.19877	7.77931	0.890941	1.45637	3.67642	0.565425	7.88635	0.896876	24.8967	1.39614	186.905	2.27162
1161	lishuiqiao	116.403	40.0504	Oleaceae	Fraxinus	Fraxinus_chinensis	tree	native	14.3312	1.4	0.014	0.015	0.0152284	-4.18459	-1.81734	443.79	2.64718	20.4	21.7544	1.33755	14.2433	1.15361	1.30963	1.43225	0.15602			24.4483	1.38825	92.3303	1.96534
1162	lishuiqiao	116.403	40.0504	Malvaceae	Hibiscus	Hibiscus_moscheutos	shrub	non-native		8.7	0.087	0.088	0.0964912	-2.3383	-1.01551	421.52	2.62482	30.93	13.6282	1.13444	13.2642	1.12268	1.49038	2.33184	0.367698			33.8794	1.52994	99.7001	1.9987
1163	lishuiqiao	116.403	40.0504	Rosaceae	Rosa	Rosa_chinensis	shrub	non-native		11.4	0.114	0.115	0.129944	-2.04066	-0.886245	433.11	2.6366	15.29	28.3264	1.45219	11.1607	1.04769	1.18441	1.36998	0.136714			8.97943	0.953249	80.2015	1.90418
1164	lishuiqiao	116.403	40.0504	Rosaceae	Malus	Malus_spectabilis	tree	non-native	15.6051	2.9	0.029	0.03	0.0309278	-3.4761	-1.50965	455.86	2.65883	18.13	25.144	1.40043	10.2218	1.00953	1.2584	1.77367	0.248872			45.4483	1.65752	89.4658	1.95166
1165	lishuiqiao	116.403	40.0504	Simaroubaceae	Ailanthus	Ailanthus_altissima	tree	native	11.1465	10	0.1	0.101	0.112347	-2.18616	-0.949438	424.95	2.62834	27.39	15.5148	1.19075	17.1063	1.23316	1.43759	1.60117	0.204436			34.7896	1.54145	92.8892	1.96797
1166	lishuiqiao	116.403	40.0504	Magnoliaceae	Yulania	Yulania_denudata	tree	non-native	8.59873	5	0.05	0.051	0.0537408	-2.92358	-1.2697	402.39	2.60465	15.54	25.8938	1.4132	4.99257	0.698325	1.19145	3.11262	0.493126			39.7578	1.59942	173.534	2.23938
1167	lishuiqiao	116.403	40.0504	Oleaceae	Forsythia	Forsythia_suspensa	shrub	non-native	7.96178	24.4	0.244	0.245	0.324503	-1.12546	-0.488781	444.88	2.64824	15.42	28.8508	1.46016	8.07923	0.90737	1.18808	1.9086	0.280715			20.9973	1.32216	171.429	2.23408
1168	lishuiqiao	116.403	40.0504	Oleaceae	Jasminum	Jasminum_nudiflorum	shrub	non-native		4.2	0.042	0.043	0.0449321	-3.1026	-1.34744	431.43	2.63491	21.38	20.1791	1.3049	6.70564	0.82644	1.33001	3.18836	0.503567			1.09575	0.0397115	135.931	2.13332
1169	lishuiqiao	116.403	40.0504	Sapindaceae	Koelreuteria	Koelreuteria_paniculata	tree	native	26.4331	2.2	0.022	0.023	0.0235415	-3.74899	-1.62817	443.87	2.64726	17.2	25.8064	1.41173	6.01744	0.779412	1.23553	2.85836	0.456117			21.7037	1.33653	132.536	2.12233
1170	lishuiqiao	116.403	40.0504	Caprifoliaceae	Lonicera	Lonicera_japonica	shrub	non-native	7.96178	3.5	0.035	0.036	0.0373444	-3.28757	-1.42777	438.15	2.64162	14.72	29.7656	1.47372	6.56158	0.817008	1.16791	2.24336	0.3509			13.4402	1.12841	128.874	2.11017
1171	lishuiqiao	116.403	40.0504	Malvaceae	Hibiscus	Hibiscus_syriacus	shrub	non-native	7.32484	1.6	0.016	0.017	0.017294	-4.0574	-1.7621	396.91	2.59869	31.01	12.7994	1.10719	6.08453	0.784227	1.4915	5.09654	0.707275			13.9446	1.14441	136.406	2.13483
1172	lishuiqiao	116.403	40.0504	Salicaceae	Populus	Populus_canadensis	tree	non-native	47.7707	5	0.05	0.051	0.0537408	-2.92358	-1.2697	445.04	2.6484	21.02	21.1722	1.32577	10.8583	1.03576	1.32263	1.93585	0.286871			63.6338	1.80369	117.505	2.07006
1173	lishuiqiao	116.403	40.0504	Rosaceae	Kerria	Kerria_japonica	shrub	non-native		0	0	0.001	0.001001	-6.90675	-2.99957	441.89	2.64531	23.46	18.8359	1.27499	7.07119	0.849492	1.37033	3.31769	0.520836			14.7847	1.16981	172.133	2.23587
1174	lishuiqiao	116.403	40.0504	Moraceae	Morus	Morus_alba	tree	native	14.3312	5	0.05	0.051	0.0537408	-2.92358	-1.2697	412.47	2.61539	30.19	13.6625	1.13553	8.82035	0.945486	1.47986	3.42277	0.534377			72.5594	1.86069	159.316	2.20226
1175	lishuiqiao	116.403	40.0504	Lythraceae	Lagerstroemia	Lagerstroemia_indica	shrub	non-native	2.2293	0.4	0.004	0.005	0.00502513	-5.2933	-2.29885	409.1	2.61183	16.32	25.0674	1.39911	6.25161	0.795992	1.21272	2.61053	0.416729			4.54825	0.657844	62.1304	1.7933
1176	lishuiqiao	116.403	40.0504	Celastraceae	Euonymus	Euonymus_alatus	shrub	native		0.1	0.001	0.002	0.00200401	-6.21261	-2.6981	420.9	2.62418	11.02	38.1942	1.582	3.91348	0.592563	1.04218	2.81591	0.449619			10.2306	1.0099	68.5964	1.8363
1177	lishuiqiao	116.403	40.0504	Salicaceae	Salix	Salix_babylonica	tree	non-native	43.949	1.7	0.017	0.018	0.0183299	-3.99922	-1.73684	438.79	2.64226	18.8	23.3399	1.3681	7.22658	0.858933	1.27416	2.60151	0.415225			7.41514	0.87012	114.274	2.05795
1178	lishuiqiao	116.403	40.0504	Fabaceae	Styphnolobium	Styphnolobium_japonicum	tree	non-native	25.4777	2.3	0.023	0.024	0.0245902	-3.70541	-1.60924	420.24	2.6235	27.82	15.1057	1.17914	13.5477	1.13186	1.44436	2.05349	0.312493			6.86325	0.83653	120.873	2.08233
1179	lishuiqiao	116.403	40.0504	Platanaceae	Platanus	Platanus_acerifolia	tree	non-native	44.2675	0.2	0.002	0.003	0.00300903	-5.80614	-2.52157	456.85	2.65977	15.12	30.2149	1.48022	9.78759	0.990676	1.17955	1.54481	0.188876			51.4117	1.71106	154.637	2.18931
1180	lishuiqiao	116.403	40.0504	Moraceae	Broussonetia	Broussonetia_papyrifera	tree	native	8.59873	3.5	0.035	0.036	0.0373444	-3.28757	-1.42777	389.85	2.5909	29.42	13.2512	1.12225	7.40358	0.869442	1.46864	3.97375	0.599201			57.8816	1.76254	144.725	2.16054
1181	lishuiqiao	116.403	40.0504	Rosaceae	Prunus	Prunus_cerasifera	tree	non-native	9.87261	5.3	0.053	0.054	0.0570825	-2.86326	-1.2435	449.96	2.65317	15.62	28.8067	1.45949	6.99532	0.844808	1.19368	2.23292	0.348873			13.0988	1.11723	111.315	2.04655
1182	lishuiqiao	116.403	40.0504	Rosaceae	Prunus	Amygdalus_persica	tree	non-native	15.6051	8.6	0.086	0.087	0.0952903	-2.35083	-1.02095	431.14	2.63462	23.58	18.2841	1.26207	10.8151	1.03403	1.37254	2.18029	0.338514			21.7051	1.33656	118.342	2.07314
1183	lishuiqiao	116.403	40.0504	Rosaceae	Amygdalus	Amygdalus_triloba	shrub	native	7.96178	8.1	0.081	0.082	0.0893246	-2.41548	-1.04903	439.22	2.64268	20.14	21.8083	1.33862	3.84958	0.585414	1.30406	5.23174	0.718646			24.0997	1.38201	88.3079	1.946
1184	lishuiqiao	116.403	40.0504	Oleaceae	Fraxinus	Fraxinus_chinensis	tree	native		1.4	0.014	0.015	0.0152284	-4.18459	-1.81734	443.79	2.64718	20.4	21.7544	1.33755	14.2433	1.15361	1.30963	1.43225	0.15602			24.4483	1.38825	92.3303	1.96534
1185	lishuiqiao	116.403	40.0504	Malvaceae	Hibiscus	Hibiscus_moscheutos	shrub	non-native		13.7	0.137	0.138	0.160093	-1.832	-0.795628	421.52	2.62482	30.93	13.6282	1.13444	13.2642	1.12268	1.49038	2.33184	0.367698			33.8794	1.52994	99.7001	1.9987
1186	lishuiqiao	116.403	40.0504	Rosaceae	Rosa	Rosa_chinensis	shrub	non-native		4.1	0.041	0.042	0.0438413	-3.12718	-1.35812	433.11	2.6366	15.29	28.3264	1.45219	11.1607	1.04769	1.18441	1.36998	0.136714			8.97943	0.953249	80.2015	1.90418
1187	lishuiqiao	116.403	40.0504	Rosaceae	Malus	Malus_spectabilis	tree	non-native	11.1465	5	0.05	0.051	0.0537408	-2.92358	-1.2697	455.86	2.65883	18.13	25.144	1.40043	10.2218	1.00953	1.2584	1.77367	0.248872			45.4483	1.65752	89.4658	1.95166
1188	lishuiqiao	116.403	40.0504	Magnoliaceae	Yulania	Yulania_denudata	tree	non-native		6.8	0.068	0.069	0.0741139	-2.60215	-1.1301	402.39	2.60465	15.54	25.8938	1.4132	4.99257	0.698325	1.19145	3.11262	0.493126			39.7578	1.59942	173.534	2.23938
1189	lishuiqiao	116.403	40.0504	Oleaceae	Forsythia	Forsythia_suspensa	shrub	non-native		0.7	0.007	0.008	0.00806452	-4.82028	-2.09342	444.88	2.64824	15.42	28.8508	1.46016	8.07923	0.90737	1.18808	1.9086	0.280715			20.9973	1.32216	171.429	2.23408
1190	lishuiqiao	116.403	40.0504	Sapindaceae	Koelreuteria	Koelreuteria_paniculata	tree	native		0.5	0.005	0.006	0.00603622	-5.10998	-2.21924	443.87	2.64726	17.2	25.8064	1.41173	6.01744	0.779412	1.23553	2.85836	0.456117			21.7037	1.33653	132.536	2.12233
1191	lishuiqiao	116.403	40.0504	Salicaceae	Populus	Populus_canadensis	tree	non-native	46.1783	1.28571	0.0128571	0.0138571	0.0140519	-4.265	-1.85227	445.04	2.6484	21.02	21.1722	1.32577	10.8583	1.03576	1.32263	1.93585	0.286871			63.6338	1.80369	117.505	2.07006
1192	lishuiqiao	116.403	40.0504	Rosaceae	Kerria	Kerria_japonica	shrub	non-native		7.5	0.075	0.076	0.0822511	-2.49798	-1.08486	441.89	2.64531	23.46	18.8359	1.27499	7.07119	0.849492	1.37033	3.31769	0.520836			14.7847	1.16981	172.133	2.23587
1193	lishuiqiao	116.403	40.0504	Moraceae	Morus	Morus_alba	tree	native		5.625	0.05625	0.05725	0.0607266	-2.80137	-1.21662	412.47	2.61539	30.19	13.6625	1.13553	8.82035	0.945486	1.47986	3.42277	0.534377			72.5594	1.86069	159.316	2.20226
1194	lishuiqiao	116.403	40.0504	Lythraceae	Lagerstroemia	Lagerstroemia_indica	shrub	non-native	11.1465	2	0.02	0.021	0.0214505	-3.84201	-1.66856	409.1	2.61183	16.32	25.0674	1.39911	6.25161	0.795992	1.21272	2.61053	0.416729			4.54825	0.657844	62.1304	1.7933
1195	lishuiqiao	116.403	40.0504	Celastraceae	Euonymus	Euonymus_alatus	shrub	native		0.1	0.001	0.002	0.00200401	-6.21261	-2.6981	420.9	2.62418	11.02	38.1942	1.582	3.91348	0.592563	1.04218	2.81591	0.449619			10.2306	1.0099	68.5964	1.8363
1196	lishuiqiao	116.403	40.0504	Salicaceae	Salix	Salix_babylonica	tree	non-native		0.7	0.007	0.008	0.00806452	-4.82028	-2.09342	438.79	2.64226	18.8	23.3399	1.3681	7.22658	0.858933	1.27416	2.60151	0.415225			7.41514	0.87012	114.274	2.05795
1197	lishuiqiao	116.403	40.0504	Rosaceae	Prunus	Prunus_cerasifera	tree	non-native	9.55414	7.1	0.071	0.072	0.0775862	-2.55637	-1.11022	449.96	2.65317	15.62	28.8067	1.45949	6.99532	0.844808	1.19368	2.23292	0.348873			13.0988	1.11723	111.315	2.04655
1198	lishuiqiao	116.403	40.0504	Rosaceae	Prunus	Amygdalus_persica	tree	non-native	7.96178	5.45	0.0545	0.0555	0.0587612	-2.83427	-1.23091	431.14	2.63462	23.58	18.2841	1.26207	10.8151	1.03403	1.37254	2.18029	0.338514			21.7051	1.33656	118.342	2.07314
1199	lishuiqiao	116.403	40.0504	Rosaceae	Amygdalus	Amygdalus_triloba	shrub	native			0	0.001	0.001001	-6.90675	-2.99957	439.22	2.64268	20.14	21.8083	1.33862	3.84958	0.585414	1.30406	5.23174	0.718646			24.0997	1.38201	88.3079	1.946
1200	lishuiqiao	116.403	40.0504	Sapindaceae	Koelreuteria	Koelreuteria_paniculata	tree	native	15.9236	0.3	0.003	0.004	0.00401606	-5.51745	-2.3962	443.87	2.64726	17.2	25.8064	1.41173	6.01744	0.779412	1.23553	2.85836	0.456117			21.7037	1.33653	132.536	2.12233
1201	lishuiqiao	116.403	40.0504	Lythraceae	Lagerstroemia	Lagerstroemia_indica	shrub	non-native		2.5	0.025	0.026	0.026694	-3.62331	-1.57359	409.1	2.61183	16.32	25.0674	1.39911	6.25161	0.795992	1.21272	2.61053	0.416729			4.54825	0.657844	62.1304	1.7933
1202	lishuiqiao	116.403	40.0504	Salicaceae	Salix	Salix_babylonica	tree	non-native	35.0318	3.2	0.032	0.033	0.0341262	-3.37769	-1.46691	438.79	2.64226	18.8	23.3399	1.3681	7.22658	0.858933	1.27416	2.60151	0.415225			7.41514	0.87012	114.274	2.05795
1203	lishuiqiao	116.403	40.0504	Rosaceae	Prunus	Prunus_cerasifera	tree	non-native	14.3312		0	0.001	0.001001	-6.90675	-2.99957	449.96	2.65317	15.62	28.8067	1.45949	6.99532	0.844808	1.19368	2.23292	0.348873			13.0988	1.11723	111.315	2.04655
1204	lianhuachi	116.31	39.8907	Rosaceae	Prunus	Prunus_blireana	tree	non-native		10.5	0.105	0.106	0.118568	-2.13227	-0.926032	441.17	2.64461	22.66	19.4691	1.28935	18.5251	1.26776	1.35526	1.22321	0.0875002	6.88726	0.838046	15.4679	1.18943	157.262	2.19662
1205	lianhuachi	116.31	39.8907	Eucommiaceae	Eucommia	Eucommia_ulmoides	tree	non-native		1	0.01	0.011	0.0111223	-4.4988	-1.9538	433.87	2.63736	20.71	20.9498	1.32118	11.1227	1.04621	1.31618	1.86196	0.269971	6.25635	0.796321	76.3508	1.88281	141.018	2.14927
1206	lianhuachi	116.31	39.8907	Oleaceae	Fraxinus	Fraxinus_chinensis	tree	native	25.9	2.3	0.023	0.024	0.0245902	-3.70541	-1.60924	455.81	2.65878	25.76	17.6945	1.24784	12.5014	1.09696	1.41095	2.06058	0.313988	3.89527	0.590538	21.0619	1.3235	160.934	2.20665
1207	lianhuachi	116.31	39.8907	Rosaceae	Sorbaria	Sorbaria_kirilowii	shrub	native		10.2	0.102	0.103	0.114827	-2.16433	-0.939955	476.4	2.67797	27.25	17.4826	1.24261	7.77558	0.890733	1.43537	3.50456	0.544634	4.28929	0.632385	13.7075	1.13696	105.467	2.02312
1208	lianhuachi	116.31	39.8907	Simaroubaceae	Ailanthus	Ailanthus_altissima	tree	native	73	13.3	0.133	0.134	0.154734	-1.86605	-0.810413	442.7	2.64611	29.71	14.9007	1.17321	10.4938	1.02093	1.4729	2.83121	0.451972	4.07318	0.609933	48.8332	1.68872	136.062	2.13374
1209	lianhuachi	116.31	39.8907	Fabaceae	Styphnolobium	Styphnolobium_japonicum	tree	non-native		4.6	0.046	0.047	0.0493179	-3.00947	-1.307	442.83	2.64624	30.25	14.639	1.16551	14.6232	1.16504	1.48073	2.06864	0.315684	4.41071	0.644508	6.5791	0.818166	119.746	2.07826
1210	lianhuachi	116.31	39.8907	Salicaceae	Salix	Salix_babylonica	tree	non-native	75	1.1	0.011	0.012	0.0121457	-4.41078	-1.91558	299.65	2.47661	16.4	18.2713	1.26177	9.07173	0.95769	1.21484	1.80781	0.257154	2.39002	0.378401	5.8673	0.768438	148.815	2.17265
1211	lianhuachi	116.31	39.8907	Rosaceae	Rosa	Rosa_multiflora	shrub	non-native		35.6	0.356	0.357	0.55521	-0.588409	-0.255543	459.66	2.66244	34.69	13.2505	1.12223	7.56536	0.87883	1.5402	4.58537	0.661375	10.3683	1.01571	5.5193	0.741884	226.352	2.35478
1212	lianhuachi	116.31	39.8907	Moraceae	Broussonetia	Broussonetia_papyrifera	tree	native	10.7	0.5	0.005	0.006	0.00603622	-5.10998	-2.21924	403.46	2.6058	34.26	11.7764	1.07101	10.667	1.02804	1.53479	3.21177	0.506744	1.38981	0.142956	77.6083	1.88991	244.781	2.38878
1213	lianhuachi	116.31	39.8907	Adoxaceae	Sambucus	Sambucus_canadensis	shrub	non-native	4.6	6.4	0.064	0.065	0.0695187	-2.66616	-1.1579	446.43	2.64975	24.05	18.5626	1.26864	4.13062	0.616015	1.38112	5.82237	0.7651	6.27157	0.797376	40.4143	1.60653	158.01	2.19868
1214	lianhuachi	116.31	39.8907	Fabaceae	Cercis	Cercis_chinensis	shrub	non-native	8.6	3	0.03	0.031	0.0319917	-3.44228	-1.49496	458.19	2.66105	24.04	19.0595	1.28011	15.7077	1.19611	1.38093	1.53045	0.184821	8.54467	0.931696	71.263	1.85286	172.107	2.2358
1215	lianhuachi	116.31	39.8907	Caprifoliaceae	Lonicera	Lonicera_maackii	shrub	non-native	14.8	2.6	0.026	0.027	0.0277492	-3.58455	-1.55675	437.24	2.64072	23.6	18.5271	1.26781	9.71739	0.98755	1.37291	2.42864	0.385362	2.31765	0.365048	21.4189	1.3308	188.967	2.27639
1216	lianhuachi	116.31	39.8907	Sapindaceae	Acer	Acer_pictum	tree	native	35	0.8	0.008	0.009	0.00908174	-4.70149	-2.04183	463.38	2.66594	27.32	16.9612	1.22946	15.545	1.19159	1.43648	1.75748	0.24489	6.35669	0.803231	29.1542	1.4647	134.957	2.1302
1217	lianhuachi	116.31	39.8907	Malvaceae	Firmiana	Firmiana_simplex	tree	non-native	24.5	3.4	0.034	0.035	0.0362694	-3.31678	-1.44046	430.94	2.63442	32.4	13.3006	1.12387	15.912	1.20172	1.51055	2.0362	0.30882	1.94838	0.289674	271.354	2.43354	150.12	2.17644
1218	lianhuachi	116.31	39.8907	Rosaceae	Prunus	Prunus_cerasifera	tree	non-native	13.8	5.9	0.059	0.06	0.0638298	-2.75154	-1.19498	459.31	2.66211	20.17	22.7719	1.3574	14.1855	1.15185	1.30471	1.42187	0.152861	10.5071	1.02148	15.7359	1.19689	112.635	2.05167
1219	lianhuachi	116.31	39.8907	Sapindaceae	Acer	Acer_palmatum	tree	non-native		3	0.03	0.031	0.0319917	-3.44228	-1.49496	444.46	2.64783	25.05	17.7429	1.24902	15.134	1.17995	1.39881	1.65521	0.218854	4.04209	0.606606	19.2832	1.28518	198.455	2.29766
1220	lianhuachi	116.31	39.8907	Oleaceae	Syringa	Syringa_oblata	shrub	non-native		0.4	0.004	0.005	0.00502513	-5.2933	-2.29885	463.85	2.66638	26.46	17.5302	1.24379	6.13839	0.788055	1.42259	4.31058	0.634535	5.58383	0.746932	33.99	1.53135	107.821	2.03271
1221	lianhuachi	116.31	39.8907	Rosaceae	Armeniaca	Armeniaca_davidiana	tree	native	15.9	12	0.12	0.121	0.137656	-1.98299	-0.861204	442.68	2.64609	32.25	13.7265	1.13756	12.2606	1.08851	1.50853	2.63039	0.42002	2.85175	0.455112	24.2776	1.38521	202.773	2.30701
1222	lianhuachi	116.31	39.8907	Rosaceae	Malus	Malus_spectabilis	tree	non-native	14.5	2.2	0.022	0.023	0.0235415	-3.74899	-1.62817	464	2.66652	22.47	20.6498	1.31491	9.2507	0.966174	1.3516	2.42901	0.385429	4.63359	0.665918	43.3931	1.63742	212.881	2.32814
1223	lianhuachi	116.31	39.8907	Oleaceae	Ligustrum	Ligustrum_lucidum	shrub	non-native	8.8	5.9	0.059	0.06	0.0638298	-2.75154	-1.19498	461.92	2.66457	28.38	16.2763	1.21155	10.1124	1.00485	1.45301	2.80647	0.44816	2.20917	0.344229	22.3989	1.35023	192.835	2.28519
1224	lianhuachi	116.31	39.8907	Oleaceae	Fraxinus	Fraxinus_chinensis	tree	native	13.4	0.7	0.007	0.008	0.00806452	-4.82028	-2.09342	455.81	2.65878	25.76	17.6945	1.24784	12.5014	1.09696	1.41095	2.06058	0.313988	3.89527	0.590538	21.0619	1.3235	160.934	2.20665
1225	lianhuachi	116.31	39.8907	Rosaceae	Sorbaria	Sorbaria_kirilowii	shrub	native		0.1	0.001	0.002	0.00200401	-6.21261	-2.6981	476.4	2.67797	27.25	17.4826	1.24261	7.77558	0.890733	1.43537	3.50456	0.544634	4.28929	0.632385	13.7075	1.13696	105.467	2.02312
1226	lianhuachi	116.31	39.8907	Simaroubaceae	Ailanthus	Ailanthus_altissima	tree	native	39.8	10.4	0.104	0.105	0.117318	-2.14286	-0.930634	442.7	2.64611	29.71	14.9007	1.17321	10.4938	1.02093	1.4729	2.83121	0.451972	4.07318	0.609933	48.8332	1.68872	136.062	2.13374
1227	lianhuachi	116.31	39.8907	Rosaceae	Rosa	Rosa_multiflora	shrub	non-native		4.2	0.042	0.043	0.0449321	-3.1026	-1.34744	459.66	2.66244	34.69	13.2505	1.12223	7.56536	0.87883	1.5402	4.58537	0.661375	10.3683	1.01571	5.5193	0.741884	226.352	2.35478
1228	lianhuachi	116.31	39.8907	Rosaceae	Prunus	Prunus_cerasifera	tree	non-native	7.6	3.3	0.033	0.034	0.0351967	-3.3468	-1.4535	459.31	2.66211	20.17	22.7719	1.3574	14.1855	1.15185	1.30471	1.42187	0.152861	10.5071	1.02148	15.7359	1.19689	112.635	2.05167
1229	lianhuachi	116.31	39.8907	Sapindaceae	Acer	Acer_palmatum	tree	non-native	7.3	0.5	0.005	0.006	0.00603622	-5.10998	-2.21924	444.46	2.64783	25.05	17.7429	1.24902	15.134	1.17995	1.39881	1.65521	0.218854	4.04209	0.606606	19.2832	1.28518	198.455	2.29766
1230	lianhuachi	116.31	39.8907	Sapindaceae	Acer	Acer_palmatum	tree	non-native	7.4	1	0.01	0.011	0.0111223	-4.4988	-1.9538	445.46	2.64881	26.05	17.1002	1.233	15.7382	1.19695	1.41581	1.65521	0.218854	4.04209	0.606606	19.2832	1.28518	198.455	2.29766
1231	lianhuachi	116.31	39.8907	Sapindaceae	Koelreuteria	Koelreuteria_paniculata	tree	native		0.5	0.005	0.006	0.00603622	-5.10998	-2.21924													35.232	1.54694	153.922	2.1873
1232	lianhuachi	116.31	39.8907	Sapindaceae	Aesculus	Aesculus_chinensis	tree	non-native		1.1	0.011	0.012	0.0121457	-4.41078	-1.91558													143.021	2.1554	154.426	2.18872
1233	liangshuihe	116.524	39.7631	Rosaceae	Armeniaca	Armeniaca_davidiana	tree	native	14.6	4.7	0.047	0.048	0.0504202	-2.98736	-1.2974	450.86	2.65404	30.51	14.7775	1.1696	11.1649	1.04785	1.48444	2.73268	0.436588			34.062	1.53227	147.533	2.16889
1234	liangshuihe	116.524	39.7631	Sapindaceae	Acer	Acer_pictum	tree	native	18.6	1.9	0.019	0.02	0.0204082	-3.89182	-1.6902	472.76	2.67464	22.49	21.0209	1.32265	12.1381	1.08415	1.35199	1.85284	0.267837			31.4548	1.49769	145.184	2.16192
1235	liangshuihe	116.524	39.7631	Oleaceae	Fraxinus	Fraxinus_chinensis	tree	native	13.9	0.6	0.006	0.007	0.00704935	-4.95482	-2.15185	451.62	2.65477	20.4	22.1382	1.34514	13.5698	1.13257	1.30963	1.50333	0.177056			10.1438	1.0062	120.076	2.07946
1236	liangshuihe	116.524	39.7631	Lythraceae	Lagerstroemia	Lagerstroemia_indica	shrub	non-native		0.1	0.001	0.002	0.00200401	-6.21261	-2.6981	431.19	2.63467	25.34	17.0162	1.23086	9.0538	0.956831	1.40381	2.79883	0.446976			5.4969	0.740118	91.8129	1.9629
1237	liangshuihe	116.524	39.7631	Oleaceae	Forsythia	Forsythia_viridissima	shrub	non-native	2	2.7	0.027	0.028	0.0288066	-3.54715	-1.54051	472.13	2.67406	19.97	23.642	1.37368	5.05068	0.70335	1.30038	3.95392	0.597028			7.2318	0.859246	76.9608	1.88627
1238	liangshuihe	116.524	39.7631	Rosaceae	Sorbaria	Sorbaria_kirilowii	shrub	native	0.5	0.2	0.002	0.003	0.00300903	-5.80614	-2.52157	461.27	2.66396	16.55	27.8713	1.44516	3.83163	0.583384	1.2188	4.31931	0.635414			2.7474	0.438922	118.789	2.07478
1239	liangshuihe	116.524	39.7631	Rosaceae	Amygdalus	Amygdalus_triloba	shrub	native	9.1	1	0.01	0.011	0.0111223	-4.4988	-1.9538	430.35	2.63382	19.65	21.9008	1.34046	13.5408	1.13164	1.29336	1.45117	0.161718			14.9907	1.17582	133.585	2.12576
1240	liangshuihe	116.524	39.7631	Fabaceae	Cercis	Cercis_chinensis	shrub	non-native	3.4	5.7	0.057	0.058	0.0615711	-2.78756	-1.21062	425.07	2.62846	22.47	18.9172	1.27686	6.37438	0.804438	1.3516	3.52505	0.547165			72.1199	1.85805	142.98	2.15528
1241	liangshuihe	116.524	39.7631	Malvaceae	Hibiscus	Hibiscus_syriacus	shrub	non-native	3.2	0	0	0.001	0.001001	-6.90675	-2.99957	387.33	2.58808	24.82	15.6056	1.19328	6.99301	0.844664	1.3948	3.54926	0.550138			10.9995	1.04137	164.494	2.21615
1243	liangshuihe	116.524	39.7631	Ulmaceae	Ulmus	Ulmus_pumila	tree	native	20.4	8.5	0.085	0.086	0.0940919	-2.36348	-1.02645	422.48	2.62581	32.51	12.9954	1.11379	13.4331	1.12818	1.51202	2.42013	0.383839			14.5882	1.164	123.975	2.09333
1244	liangshuihe	116.524	39.7631	Moraceae	Morus	Morus_alba	tree	native	12.8	1.9	0.019	0.02	0.0204082	-3.89182	-1.6902	394.7	2.59627	28.2	13.9965	1.14602	12.675	1.10295	1.45025	2.22485	0.347301			47.8875	1.68022	104.55	2.01933
1245	liangshuihe	116.524	39.7631	Rosaceae	Prunus	Prunus_cerasifera	tree	non-native	20.2	2.7	0.027	0.028	0.0288066	-3.54715	-1.54051	445.61	2.64895	21	21.2195	1.32674	15.7372	1.19693	1.32222	1.33442	0.125292			17.1852	1.23515	152.099	2.18213
1246	liangshuihe	116.524	39.7631	Rosaceae	Malus	Malus_spectabilis	tree	non-native	15.1	1.5	0.015	0.016	0.0162602	-4.11904	-1.78888	451	2.65418	19.51	23.1164	1.36392	2.37986	0.376551	1.29026	8.19797	0.913706			30.499	1.48429	127.989	2.10717
1247	liangshuihe	116.524	39.7631	Fabaceae	Styphnolobium	Styphnolobium_japonicum	tree	non-native	10.8	3.6	0.036	0.037	0.0384216	-3.25914	-1.41542	418.93	2.62214	30.52	13.7264	1.13756	10.3048	1.01304	1.48458	2.96172	0.471545			4.87038	0.687562	128.63	2.10934
1248	liangshuihe	116.524	39.7631	Ebenaceae	Diospyros	Diospyros_kaki	tree	non-native	13.4	0.8	0.008	0.009	0.00908174	-4.70149	-2.04183	440.24	2.64369	26.22	16.7902	1.22506	16.6965	1.22263	1.41863	1.57039	0.196007			34.0035	1.53152	115.749	2.06352
1249	liangshuihe	116.524	39.7631	Caprifoliaceae	Lonicera	Lonicera_japonica	shrub	non-native	5.8	1.1	0.011	0.012	0.0121457	-4.41078	-1.91558	457.66	2.66054	21.43	21.356	1.32952	5.58881	0.747319	1.33102	3.83445	0.583703			29.5634	1.47076	100.248	2.00108
1250	liangshuihe	116.524	39.7631	Sapindaceae	Koelreuteria	Koelreuteria_paniculata	tree	native	19.3	1.5	0.015	0.016	0.0162602	-4.11904	-1.78888	449.18	2.65242	18.49	24.2931	1.38548	9.11531	0.959772	1.26694	2.02846	0.307165			21.4913	1.33226	98.0909	1.99163
1251	liangshuihe	116.524	39.7631	Anacardiaceae	Cotinus	Cotinus_coggygria	tree	native	9.8	0	0	0.001	0.001001	-6.90675	-2.99957	454.63	2.65766	17.84	25.4837	1.40626	9.39754	0.973014	1.25139	1.89837	0.278381			17.8301	1.25115	106.065	2.02557
1252	liangshuihe	116.524	39.7631	Celastraceae	Euonymus	Euonymus_maackii	tree	native	15.1	0	0	0.001	0.001001	-6.90675	-2.99957	403.87	2.60624	27.03	14.9415	1.1744	9.34412	0.970538	1.43185	2.89273	0.461308			34.0451	1.53206	107.269	2.03047
1253	liangshuihe	116.524	39.7631	Simaroubaceae	Ailanthus	Ailanthus_altissima	tree	native	2.7	1.7	0.017	0.018	0.0183299	-3.99922	-1.73684	420.23	2.62349	19.14	21.9556	1.34155	6.89289	0.838401	1.28194	2.77677	0.44354			20.9804	1.32181	173.215	2.23859
1254	liangshuihe	116.524	39.7631	Salicaceae	Salix	Salix_babylonica	tree	non-native	59.1	3.9	0.039	0.04	0.0416667	-3.17805	-1.38021	449.29	2.65253	26.36	17.0444	1.23158	12.9564	1.11248	1.42095	2.03452	0.308463			12.1422	1.0843	170.446	2.23159
1255	liangshuihe	116.524	39.7631	Salicaceae	Populus	Populus_canadensis	tree	non-native	23.1	2	0.02	0.021	0.0214505	-3.84201	-1.66856	394.98	2.59658	19.46	20.297	1.30743	11.6194	1.06519	1.28914	1.67478	0.223957			45.854	1.66138	92.4436	1.96588
1256	liangshuihe	116.524	39.7631	Adoxaceae	Viburnum	Viburnum_opulus	shrub	native	2.9	0.5	0.005	0.006	0.00603622	-5.10998	-2.21924													2.6435	0.422179	134.893	2.12999
1257	liangshuihe	116.524	39.7631	Celastraceae	Euonymus	Euonymus_maackii	tree	native	10.7	3.6	0.036	0.037	0.0384216	-3.25914	-1.41542	403.87	2.60624	27.03	14.9415	1.1744	9.34412	0.970538	1.43185	2.89273	0.461308			34.0451	1.53206	107.269	2.03047
1258	liangshuihe	116.524	39.7631	Simaroubaceae	Ailanthus	Ailanthus_altissima	tree	native	18.7	2.6	0.026	0.027	0.0277492	-3.58455	-1.55675	420.23	2.62349	19.14	21.9556	1.34155	6.89289	0.838401	1.28194	2.77677	0.44354			20.9804	1.32181	173.215	2.23859
1259	liuyin	116.396	39.9594	Rosaceae	Prunus	Prunus_cerasifera	tree	non-native	18.4713	2.6	0.026	0.027	0.0277492	-3.58455	-1.55675	457	2.65992	23.2	19.6983	1.29443	23.2506	1.36643	1.36549	0.997824	-0.000946082			9.7076	0.987112	171.481	2.23421
1260	liuyin	116.396	39.9594	Ebenaceae	Diospyros	Diospyros_kaki	tree	non-native	14.9682	2	0.02	0.021	0.0214505	-3.84201	-1.66856	423	2.62634	29.2	14.4863	1.16096	27.6566	1.4418	1.46538	1.05581	0.0235839			46.7516	1.6698	157	2.1959
1261	liuyin	116.396	39.9594	Platanaceae	Platanus	Platanus_acerifolia	tree	non-native	58.9172	0.2	0.002	0.003	0.00300903	-5.80614	-2.52157	476	2.67761	17.6	27.0455	1.43209	17.6516	1.24678	1.24551	0.997078	-0.00127104			120.312	2.08031	170.241	2.23106
1262	liuyin	116.396	39.9594	Malvaceae	Hibiscus	Hibiscus_syriacus	shrub	non-native	6.6879	0.9	0.009	0.01	0.010101	-4.59512	-1.99564	411	2.61384	34.1	12.0528	1.08109	15.0363	1.17714	1.53275	2.26785	0.355614			12.6356	1.1016	194.427	2.28876
1263	liuyin	116.396	39.9594	Rosaceae	Kerria	Kerria_japonica	shrub	non-native		0.4	0.004	0.005	0.00502513	-5.2933	-2.29885	437	2.64048	26.2	16.6794	1.22218	10.4821	1.02045	1.4183	2.49951	0.397854			12.4548	1.09534	363.239	2.56019
1264	liuyin	116.396	39.9594	Adoxaceae	Viburnum	Viburnum_opulus	shrub	native	2.86624	2.4	0.024	0.025	0.025641	-3.66356	-1.59106	460	2.66276	23.9	19.2469	1.28436	8.56014	0.932481	1.3784	2.79201	0.445917			46.3117	1.66569	183.865	2.2645
1265	liuyin	116.396	39.9594	Salicaceae	Populus	Populus_canadensis	tree	non-native	70.0637	0.8	0.008	0.009	0.00908174	-4.70149	-2.04183	425	2.62839	24.7	17.2065	1.23569	16.3546	1.21364	1.3927	1.51028	0.179058			47.3282	1.67512	172.844	2.23765
1266	liuyin	116.396	39.9594	Fabaceae	Cercis	Cercis_chinensis	shrub	non-native		3.9	0.039	0.04	0.0416667	-3.17805	-1.38021	459	2.66181	22.4	20.4911	1.31156	5.72133	0.757497	1.35025	3.91517	0.592751			65.3452	1.81521	111.788	2.0484
1267	liuyin	116.396	39.9594	Rosaceae	Prunus	Amygdalus_persica	tree	non-native	12.1019	1.2	0.012	0.013	0.0131712	-4.32972	-1.88037	463	2.66558	36.3	12.7548	1.10567	11.5509	1.06262	1.55991	3.14261	0.49729			44.1066	1.6445	237.18	2.37508
1268	liuyin	116.396	39.9594	Lythraceae	Lagerstroemia	Lagerstroemia_indica	shrub	non-native	2.54777	7.77778	0.0777778	0.0787778	0.0855144	-2.45907	-1.06796	415	2.61805	15.5	26.7742	1.42772	4.95474	0.695021	1.19033	3.12831	0.49531			17.7264	1.24862	98.7249	1.99443
1269	liuyin	116.396	39.9594	Rosaceae	Rosa	Rosa_xanthina	shrub	non-native		4.1	0.041	0.042	0.0438413	-3.12718	-1.35812	450	2.65321	18.7	24.0642	1.38137	17.0769	1.23241	1.27184	1.09504	0.0394315			0.9485	-0.0229627	217.552	2.33756
1270	liuyin	116.396	39.9594	Celastraceae	Euonymus	Euonymus_alatus	shrub	native		2.7	0.027	0.028	0.0288066	-3.54715	-1.54051	458	2.66087	19	24.1053	1.38211	6.58641	0.818649	1.27875	2.88473	0.460105			3.2941	0.517737	191.075	2.2812
1271	liuyin	116.396	39.9594	Rosaceae	Malus	Malus_spectabilis	tree	non-native	15.6051	0.2	0.002	0.003	0.00300903	-5.80614	-2.52157	480	2.68124	22.6	21.2389	1.32713	11.9299	1.07664	1.35411	1.89439	0.27747			25.7464	1.41072	161.209	2.20739
1272	liuyin	116.396	39.9594	Caprifoliaceae	Lonicera	Lonicera_japonica	shrub	non-native	6.6879	1	0.01	0.011	0.0111223	-4.4988	-1.9538	448	2.65128	22.1	20.2715	1.30689	8.60767	0.934886	1.34439	2.56748	0.409507			37.4645	1.57362	191.334	2.28179
1273	liuyin	116.396	39.9594	Rosaceae	Amygdalus	Amygdalus_triloba	shrub	native	7.32484	1.5	0.015	0.016	0.0162602	-4.11904	-1.78888	447	2.65031	22.6	19.7788	1.2962	5.98722	0.777226	1.35411	3.7747	0.576883			13.3705	1.12615	176.846	2.2476
1274	liuyin	116.396	39.9594	Ulmaceae	Ulmus	Ulmus_pumila	tree	native	23.8854	1.1	0.011	0.012	0.0121457	-4.41078	-1.91558	421	2.62428	29.6	14.223	1.15299	13.1737	1.11971	1.47129	2.24689	0.351582			5.5102	0.741167	293.763	2.468
1275	liuyin	116.396	39.9594	Juglandaceae	Juglans	Juglans_regia	tree	non-native	11.1465	4	0.04	0.041	0.0427529	-3.15232	-1.36903	452	2.65514	24.4	18.5246	1.26775	9.9234	0.99666	1.38739	2.45884	0.390729			70.1389	1.84596	187.214	2.27234
1276	liuyin	116.396	39.9594	Oleaceae	Forsythia	Forsythia_suspensa	shrub	non-native		0.4	0.004	0.005	0.00502513	-5.2933	-2.29885	472	2.67394	20.3	23.2512	1.36645	7.59958	0.88079	1.3075	2.6712	0.426706			10.4812	1.02041	95.1355	1.97834
1277	liuyin	116.396	39.9594	Salicaceae	Salix	Salix_babylonica	tree	non-native	60.5096	1.5	0.015	0.016	0.0162602	-4.11904	-1.78888	453	2.6561	35.6	12.7247	1.10465	15.2492	1.18325	1.55145	2.33455	0.368204			8.55713	0.932328	220.265	2.34295
1278	liuyin	116.396	39.9594	Oleaceae	Ligustrum	Ligustrum_vicaryi	shrub	non-native		2.5	0.025	0.026	0.026694	-3.62331	-1.57359	456	2.65896	22	20.7273	1.31654	9.37812	0.972116	1.34242	2.34589	0.370307			3.21867	0.507676	176.846	2.2476
1279	liuyin	116.396	39.9594	Oleaceae	Syringa	Syringa_oblata	shrub	non-native	8.59873	1.1	0.011	0.012	0.0121457	-4.41078	-1.91558	455	2.65801	22.4	20.3125	1.30776	9.85508	0.99366	1.35025	2.27294	0.356588			22.127	1.34492	124.466	2.09505
1280	liuyin	116.396	39.9594	Oleaceae	Fraxinus	Fraxinus_chinensis	tree	native	33.4395	4.7	0.047	0.048	0.0504202	-2.98736	-1.2974	460	2.66276	27.9	16.4875	1.21715	15.3601	1.18639	1.4456	1.8164	0.259211			33.4108	1.52389	223.399	2.34908
1281	liuyin	116.396	39.9594	Fabaceae	Styphnolobium	Styphnolobium_japonicum	tree	non-native	36.9427	1.2	0.012	0.013	0.0131712	-4.32972	-1.88037	452	2.65514	28.6	15.8042	1.19877	9.15055	0.961447	1.45637	3.12549	0.494919			8.8849	0.948653	135.022	2.1304
1282	liuyin	116.396	39.9594	Oleaceae	Jasminum	Jasminum_nudiflorum	shrub	non-native		0	0	0.001	0.001001	-6.90675	-2.99957	449	2.65225	24	18.7083	1.27204	13.3232	1.12461	1.38021	1.80137	0.255604			1.2002	0.0792536	180.23	2.25583
1283	liuyin	116.396	39.9594	Rosaceae	Rosa	Rosa_chinensis	shrub	non-native		1.6	0.016	0.017	0.017294	-4.0574	-1.7621	442	2.64542	24.1	18.3402	1.26341	9.79581	0.99104	1.38202	2.46024	0.390977			11.6999	1.06818	245.846	2.39066
1284	liuyin	116.396	39.9594	Bignoniaceae	Catalpa	Catalpa_ovata	tree	non-native	14.0127	3.1	0.031	0.032	0.0330579	-3.4095	-1.48073	444	2.64738	26.3	16.8821	1.22743	11.0262	1.04243	1.41996	2.38523	0.377529			202.245	2.30588	187.276	2.27248
1285	liuyin	116.396	39.9594	Rosaceae	Prunus	Prunus_cerasifera	tree	non-native	20.7006	2.7	0.027	0.028	0.0288066	-3.54715	-1.54051	457	2.65992	23.2	19.6983	1.29443	23.2506	1.36643	1.36549	0.997824	-0.000946082			9.7076	0.987112	171.481	2.23421
1286	liuyin	116.396	39.9594	Rosaceae	Prunus	Prunus_cerasifera	tree	non-native	20.0637	26.2	0.262	0.263	0.356852	-1.03043	-0.447512	457	2.65992	23.2	19.6983	1.29443	23.2506	1.36643	1.36549	0.997824	-0.000946082			9.7076	0.987112	171.481	2.23421
1287	liuyin	116.396	39.9594	Ebenaceae	Diospyros	Diospyros_kaki	tree	non-native	12.4204	1.7	0.017	0.018	0.0183299	-3.99922	-1.73684	423	2.62634	29.2	14.4863	1.16096	27.6566	1.4418	1.46538	1.05581	0.0235839			46.7516	1.6698	157	2.1959
1288	liuyin	116.396	39.9594	Ebenaceae	Diospyros	Diospyros_kaki	tree	non-native	14.0127	0.6	0.006	0.007	0.00704935	-4.95482	-2.15185	423	2.62634	29.2	14.4863	1.16096	27.6566	1.4418	1.46538	1.05581	0.0235839			46.7516	1.6698	157	2.1959
1289	liuyin	116.396	39.9594	Platanaceae	Platanus	Platanus_acerifolia	tree	non-native	29.9363	0.4	0.004	0.005	0.00502513	-5.2933	-2.29885	476	2.67761	17.6	27.0455	1.43209	17.6516	1.24678	1.24551	0.997078	-0.00127104			120.312	2.08031	170.241	2.23106
1290	liuyin	116.396	39.9594	Platanaceae	Platanus	Platanus_acerifolia	tree	non-native	31.5287		0	0.001	0.001001	-6.90675	-2.99957	476	2.67761	17.6	27.0455	1.43209	17.6516	1.24678	1.24551	0.997078	-0.00127104			120.312	2.08031	170.241	2.23106
1291	liuyin	116.396	39.9594	Malvaceae	Hibiscus	Hibiscus_syriacus	shrub	non-native	8.59873	0	0	0.001	0.001001	-6.90675	-2.99957	411	2.61384	34.1	12.0528	1.08109	15.0363	1.17714	1.53275	2.26785	0.355614			12.6356	1.1016	194.427	2.28876
1292	liuyin	116.396	39.9594	Malvaceae	Hibiscus	Hibiscus_syriacus	shrub	non-native	6.05096	1.5	0.015	0.016	0.0162602	-4.11904	-1.78888	411	2.61384	34.1	12.0528	1.08109	15.0363	1.17714	1.53275	2.26785	0.355614			12.6356	1.1016	194.427	2.28876
1293	liuyin	116.396	39.9594	Rosaceae	Kerria	Kerria_japonica	shrub	non-native		0.7	0.007	0.008	0.00806452	-4.82028	-2.09342	437	2.64048	26.2	16.6794	1.22218	10.4821	1.02045	1.4183	2.49951	0.397854			12.4548	1.09534	363.239	2.56019
1294	liuyin	116.396	39.9594	Adoxaceae	Viburnum	Viburnum_opulus	shrub	native	3.82166	1.625	0.01625	0.01725	0.0175528	-4.04254	-1.75565	460	2.66276	23.9	19.2469	1.28436	8.56014	0.932481	1.3784	2.79201	0.445917			46.3117	1.66569	183.865	2.2645
1295	liuyin	116.396	39.9594	Adoxaceae	Viburnum	Viburnum_opulus	shrub	native		1.7	0.017	0.018	0.0183299	-3.99922	-1.73684	460	2.66276	23.9	19.2469	1.28436	8.56014	0.932481	1.3784	2.79201	0.445917			46.3117	1.66569	183.865	2.2645
1296	liuyin	116.396	39.9594	Salicaceae	Populus	Populus_canadensis	tree	non-native	73.2484		0	0.001	0.001001	-6.90675	-2.99957	425	2.62839	24.7	17.2065	1.23569	16.3546	1.21364	1.3927	1.51028	0.179058			47.3282	1.67512	172.844	2.23765
1297	liuyin	116.396	39.9594	Salicaceae	Populus	Populus_canadensis	tree	non-native	65.2866		0	0.001	0.001001	-6.90675	-2.99957	425	2.62839	24.7	17.2065	1.23569	16.3546	1.21364	1.3927	1.51028	0.179058			47.3282	1.67512	172.844	2.23765
1298	liuyin	116.396	39.9594	Fabaceae	Cercis	Cercis_chinensis	shrub	non-native		2.7	0.027	0.028	0.0288066	-3.54715	-1.54051	459	2.66181	22.4	20.4911	1.31156	5.72133	0.757497	1.35025	3.91517	0.592751			65.3452	1.81521	111.788	2.0484
1299	liuyin	116.396	39.9594	Fabaceae	Cercis	Cercis_chinensis	shrub	non-native		6.1	0.061	0.062	0.0660981	-2.71662	-1.17981	459	2.66181	22.4	20.4911	1.31156	5.72133	0.757497	1.35025	3.91517	0.592751			65.3452	1.81521	111.788	2.0484
1300	liuyin	116.396	39.9594	Rosaceae	Prunus	Amygdalus_persica	tree	non-native	12.4204	1.2	0.012	0.013	0.0131712	-4.32972	-1.88037	463	2.66558	36.3	12.7548	1.10567	11.5509	1.06262	1.55991	3.14261	0.49729			44.1066	1.6445	237.18	2.37508
1301	liuyin	116.396	39.9594	Rosaceae	Prunus	Amygdalus_persica	tree	non-native	9.87261	0.4	0.004	0.005	0.00502513	-5.2933	-2.29885	463	2.66558	36.3	12.7548	1.10567	11.5509	1.06262	1.55991	3.14261	0.49729			44.1066	1.6445	237.18	2.37508
1302	liuyin	116.396	39.9594	Lythraceae	Lagerstroemia	Lagerstroemia_indica	shrub	non-native	8.59873	4.5	0.045	0.046	0.048218	-3.03202	-1.31679	415	2.61805	15.5	26.7742	1.42772	4.95474	0.695021	1.19033	3.12831	0.49531			17.7264	1.24862	98.7249	1.99443
1303	liuyin	116.396	39.9594	Lythraceae	Lagerstroemia	Lagerstroemia_indica	shrub	non-native	7.00637	0.1	0.001	0.002	0.00200401	-6.21261	-2.6981	415	2.61805	15.5	26.7742	1.42772	4.95474	0.695021	1.19033	3.12831	0.49531			17.7264	1.24862	98.7249	1.99443
1304	liuyin	116.396	39.9594	Rosaceae	Rosa	Rosa_xanthina	shrub	non-native		0.2	0.002	0.003	0.00300903	-5.80614	-2.52157	450	2.65321	18.7	24.0642	1.38137	17.0769	1.23241	1.27184	1.09504	0.0394315			0.9485	-0.0229627	217.552	2.33756
1305	liuyin	116.396	39.9594	Rosaceae	Rosa	Rosa_xanthina	shrub	non-native		0.2	0.002	0.003	0.00300903	-5.80614	-2.52157	450	2.65321	18.7	24.0642	1.38137	17.0769	1.23241	1.27184	1.09504	0.0394315			0.9485	-0.0229627	217.552	2.33756
1306	liuyin	116.396	39.9594	Celastraceae	Euonymus	Euonymus_alatus	shrub	native		0.1	0.001	0.002	0.00200401	-6.21261	-2.6981	458	2.66087	19	24.1053	1.38211	6.58641	0.818649	1.27875	2.88473	0.460105			3.2941	0.517737	191.075	2.2812
1307	liuyin	116.396	39.9594	Celastraceae	Euonymus	Euonymus_alatus	shrub	native		2	0.02	0.021	0.0214505	-3.84201	-1.66856	458	2.66087	19	24.1053	1.38211	6.58641	0.818649	1.27875	2.88473	0.460105			3.2941	0.517737	191.075	2.2812
1308	liuyin	116.396	39.9594	Rosaceae	Malus	Malus_spectabilis	tree	non-native	12.4204	1.8	0.018	0.019	0.019368	-3.94413	-1.71292	480	2.68124	22.6	21.2389	1.32713	11.9299	1.07664	1.35411	1.89439	0.27747			25.7464	1.41072	161.209	2.20739
1309	liuyin	116.396	39.9594	Rosaceae	Malus	Malus_spectabilis	tree	non-native	11.7834	2.8	0.028	0.029	0.0298661	-3.51103	-1.52482	480	2.68124	22.6	21.2389	1.32713	11.9299	1.07664	1.35411	1.89439	0.27747			25.7464	1.41072	161.209	2.20739
1310	liuyin	116.396	39.9594	Caprifoliaceae	Lonicera	Lonicera_japonica	shrub	non-native	6.6879	5.2	0.052	0.053	0.0559662	-2.88301	-1.25207	448	2.65128	22.1	20.2715	1.30689	8.60767	0.934886	1.34439	2.56748	0.409507			37.4645	1.57362	191.334	2.28179
1311	liuyin	116.396	39.9594	Rosaceae	Amygdalus	Amygdalus_triloba	shrub	native	8.9172	1.9	0.019	0.02	0.0204082	-3.89182	-1.6902	447	2.65031	22.6	19.7788	1.2962	5.98722	0.777226	1.35411	3.7747	0.576883			13.3705	1.12615	176.846	2.2476
1312	liuyin	116.396	39.9594	Rosaceae	Amygdalus	Amygdalus_triloba	shrub	native	7.32484	0.3	0.003	0.004	0.00401606	-5.51745	-2.3962	447	2.65031	22.6	19.7788	1.2962	5.98722	0.777226	1.35411	3.7747	0.576883			13.3705	1.12615	176.846	2.2476
1313	liuyin	116.396	39.9594	Ulmaceae	Ulmus	Ulmus_pumila	tree	native	22.293	0.2	0.002	0.003	0.00300903	-5.80614	-2.52157	421	2.62428	29.6	14.223	1.15299	13.1737	1.11971	1.47129	2.24689	0.351582			5.5102	0.741167	293.763	2.468
1314	liuyin	116.396	39.9594	Ulmaceae	Ulmus	Ulmus_pumila	tree	native	21.3376	18.6	0.186	0.187	0.230012	-1.46962	-0.638249	421	2.62428	29.6	14.223	1.15299	13.1737	1.11971	1.47129	2.24689	0.351582			5.5102	0.741167	293.763	2.468
1315	liuyin	116.396	39.9594	Juglandaceae	Juglans	Juglans_regia	tree	non-native	12.7389	0.9	0.009	0.01	0.010101	-4.59512	-1.99564	452	2.65514	24.4	18.5246	1.26775	9.9234	0.99666	1.38739	2.45884	0.390729			70.1389	1.84596	187.214	2.27234
1316	liuyin	116.396	39.9594	Juglandaceae	Juglans	Juglans_regia	tree	non-native	14.6497	0.9	0.009	0.01	0.010101	-4.59512	-1.99564	452	2.65514	24.4	18.5246	1.26775	9.9234	0.99666	1.38739	2.45884	0.390729			70.1389	1.84596	187.214	2.27234
1317	liuyin	116.396	39.9594	Salicaceae	Salix	Salix_babylonica	tree	non-native	29.9363	0	0	0.001	0.001001	-6.90675	-2.99957	453	2.6561	35.6	12.7247	1.10465	15.2492	1.18325	1.55145	2.33455	0.368204			8.55713	0.932328	220.265	2.34295
1318	liuyin	116.396	39.9594	Salicaceae	Salix	Salix_babylonica	tree	non-native	36.3057		0	0.001	0.001001	-6.90675	-2.99957	453	2.6561	35.6	12.7247	1.10465	15.2492	1.18325	1.55145	2.33455	0.368204			8.55713	0.932328	220.265	2.34295
1319	liuyin	116.396	39.9594	Oleaceae	Ligustrum	Ligustrum_vicaryi	shrub	non-native		5.2	0.052	0.053	0.0559662	-2.88301	-1.25207	456	2.65896	22	20.7273	1.31654	9.37812	0.972116	1.34242	2.34589	0.370307			3.21867	0.507676	176.846	2.2476
1320	liuyin	116.396	39.9594	Oleaceae	Ligustrum	Ligustrum_vicaryi	shrub	non-native		1.9	0.019	0.02	0.0204082	-3.89182	-1.6902	456	2.65896	22	20.7273	1.31654	9.37812	0.972116	1.34242	2.34589	0.370307			3.21867	0.507676	176.846	2.2476
1321	liuyin	116.396	39.9594	Oleaceae	Syringa	Syringa_oblata	shrub	non-native	5.09554	5.7	0.057	0.058	0.0615711	-2.78756	-1.21062	455	2.65801	22.4	20.3125	1.30776	9.85508	0.99366	1.35025	2.27294	0.356588			22.127	1.34492	124.466	2.09505
1322	liuyin	116.396	39.9594	Oleaceae	Syringa	Syringa_oblata	shrub	non-native	5.09554	0.4	0.004	0.005	0.00502513	-5.2933	-2.29885	455	2.65801	22.4	20.3125	1.30776	9.85508	0.99366	1.35025	2.27294	0.356588			22.127	1.34492	124.466	2.09505
1323	liuyin	116.396	39.9594	Oleaceae	Fraxinus	Fraxinus_chinensis	tree	native	38.2166	0	0	0.001	0.001001	-6.90675	-2.99957	460	2.66276	27.9	16.4875	1.21715	15.3601	1.18639	1.4456	1.8164	0.259211			33.4108	1.52389	223.399	2.34908
1324	liuyin	116.396	39.9594	Oleaceae	Fraxinus	Fraxinus_chinensis	tree	native	43.3121		0	0.001	0.001001	-6.90675	-2.99957	460	2.66276	27.9	16.4875	1.21715	15.3601	1.18639	1.4456	1.8164	0.259211			33.4108	1.52389	223.399	2.34908
1325	liuyin	116.396	39.9594	Fabaceae	Styphnolobium	Styphnolobium_japonicum	tree	non-native	19.7452	0.4	0.004	0.005	0.00502513	-5.2933	-2.29885	452	2.65514	28.6	15.8042	1.19877	9.15055	0.961447	1.45637	3.12549	0.494919			8.8849	0.948653	135.022	2.1304
1326	liuyin	116.396	39.9594	Fabaceae	Styphnolobium	Styphnolobium_japonicum	tree	non-native	18.4713		0	0.001	0.001001	-6.90675	-2.99957	452	2.65514	28.6	15.8042	1.19877	9.15055	0.961447	1.45637	3.12549	0.494919			8.8849	0.948653	135.022	2.1304
1327	liuyin	116.396	39.9594	Oleaceae	Jasminum	Jasminum_nudiflorum	shrub	non-native		0	0	0.001	0.001001	-6.90675	-2.99957	449	2.65225	24	18.7083	1.27204	13.3232	1.12461	1.38021	1.80137	0.255604			1.2002	0.0792536	180.23	2.25583
1328	liuyin	116.396	39.9594	Rosaceae	Rosa	Rosa_chinensis	shrub	non-native		5.6	0.056	0.057	0.0604454	-2.80602	-1.21864	442	2.64542	24.1	18.3402	1.26341	9.79581	0.99104	1.38202	2.46024	0.390977			11.6999	1.06818	245.846	2.39066
1329	liuyin	116.396	39.9594	Rosaceae	Rosa	Rosa_chinensis	shrub	non-native		0	0	0.001	0.001001	-6.90675	-2.99957	442	2.64542	24.1	18.3402	1.26341	9.79581	0.99104	1.38202	2.46024	0.390977			11.6999	1.06818	245.846	2.39066
1330	liuyin	116.396	39.9594	Bignoniaceae	Catalpa	Catalpa_ovata	tree	non-native	16.879	7	0.07	0.071	0.0764263	-2.57143	-1.11676	444	2.64738	26.3	16.8821	1.22743	11.0262	1.04243	1.41996	2.38523	0.377529			202.245	2.30588	187.276	2.27248
1331	liuyin	116.396	39.9594	Bignoniaceae	Catalpa	Catalpa_ovata	tree	non-native	14.0127	2.1	0.021	0.022	0.0224949	-3.79447	-1.64792	444	2.64738	26.3	16.8821	1.22743	11.0262	1.04243	1.41996	2.38523	0.377529			202.245	2.30588	187.276	2.27248
1332	lugou	116.251	39.7948	Sapindaceae	Acer	Acer_pictum	tree	native	8.7	3.3	0.033	0.034	0.0351967	-3.3468	-1.4535	432.7	2.63619	24.79	17.4546	1.24191	8.61351	0.93518	1.39428	2.87804	0.459096			24.619	1.39127	146.843	2.16685
1333	lugou	116.251	39.7948	Oleaceae	Ligustrum	Ligustrum_vicaryi	shrub	non-native	3.2	0.4	0.004	0.005	0.00502513	-5.2933	-2.29885	457.75	2.66063	21.78	21.017	1.32257	8.36976	0.922713	1.33806	2.60223	0.415345			6.979	0.843793	96.4834	1.98445
1334	lugou	116.251	39.7948	Anacardiaceae	Cotinus	Cotinus_coggygria	tree	native	9.1	0	0	0.001	0.001001	-6.90675	-2.99957	474.47	2.67621	23.99	19.7778	1.29618	5.95297	0.774734	1.38003	4.02992	0.605296			31.6189	1.49995	119.341	2.07679
1335	lugou	116.251	39.7948	Oleaceae	Syringa	Syringa_oblata	shrub	non-native	1.7	2.6	0.026	0.027	0.0277492	-3.58455	-1.55675	442.87	2.64628	26.34	16.8136	1.22566	4.25841	0.629247	1.42062	6.18541	0.791369			27.3529	1.437	145.783	2.16371
1336	lugou	116.251	39.7948	Simaroubaceae	Ailanthus	Ailanthus_altissima	tree	native	20.6	2.7	0.027	0.028	0.0288066	-3.54715	-1.54051	478.97	2.68031	38.35	12.4894	1.09654	16.6275	1.22083	1.58377	2.30642	0.362938			22.7228	1.35646	132.18	2.12116
1337	lugou	116.251	39.7948	Malvaceae	Hibiscus	Hibiscus_syriacus	shrub	non-native	1.2	0.6	0.006	0.007	0.00704935	-4.95482	-2.15185	369.93	2.56812	23.79	15.5498	1.19173	3.87936	0.58876	1.37639	6.13245	0.787634			7.322	0.86463	163.023	2.21225
1338	lugou	116.251	39.7948	Sapindaceae	Koelreuteria	Koelreuteria_paniculata	tree	native	13.1	5.9	0.059	0.06	0.0638298	-2.75154	-1.19498	441.19	2.64463	24.98	17.6617	1.24703	9.81751	0.992001	1.39759	2.54443	0.405591			16.4062	1.21501	235.108	2.37127
1339	lugou	116.251	39.7948	Ulmaceae	Ulmus	Ulmus_pumila	tree	native	17.6	5	0.05	0.051	0.0537408	-2.92358	-1.2697	411.58	2.61445	24.24	16.9794	1.22992	14.9799	1.17551	1.38453	1.61817	0.209024			12.1839	1.08579	99.1231	1.99617
1340	lugou	116.251	39.7948	Oleaceae	Fraxinus	Fraxinus_chinensis	tree	native	11.1	3.4	0.034	0.035	0.0362694	-3.31678	-1.44046	443.34	2.64674	24.08	18.4111	1.26508	12.7921	1.10694	1.38166	1.88241	0.274714			16.188	1.20919	174.66	2.24219
1341	lugou	116.251	39.7948	Moraceae	Morus	Morus_alba	tree	native	4	7.2	0.072	0.073	0.0787487	-2.54149	-1.10376	403.83	2.6062	33.82	11.9406	1.07702	3.57429	0.55319	1.52917	9.46201	0.975984			56.2241	1.74992	245.739	2.39047
1342	lugou	116.251	39.7948	Moraceae	Broussonetia	Broussonetia_papyrifera	tree	native	1.1	4.1	0.041	0.042	0.0438413	-3.12718	-1.35812	385.58	2.58611	43.28	8.90896	0.949827	11.8856	1.07502	1.63629	3.64138	0.561266			258.017	2.41165	297.63	2.47368
1343	lugou	116.251	39.7948	Salicaceae	Salix	Salix_babylonica	tree	non-native	33.1	0.7	0.007	0.008	0.00806452	-4.82028	-2.09342	447.67	2.65096	32.03	13.9766	1.1454	14.0777	1.14853	1.50556	2.27524	0.357026			20.8443	1.31899	168.716	2.22716
1344	lugou	116.251	39.7948	Oleaceae	Ligustrum	Ligustrum_vicaryi	shrub	non-native	3.2	3.7	0.037	0.038	0.039501	-3.23143	-1.40339	457.75	2.66063	21.78	21.017	1.32257	8.36976	0.922713	1.33806	2.60223	0.415345			6.979	0.843793	96.4834	1.98445
1345	lugou	116.251	39.7948	Ulmaceae	Ulmus	Ulmus_pumila	tree	native		14.5	0.145	0.146	0.17096	-1.76632	-0.767105	411.58	2.61445	24.24	16.9794	1.22992	14.9799	1.17551	1.38453	1.61817	0.209024			12.1839	1.08579	99.1231	1.99617
1346	lugou	116.251	39.7948	Salicaceae	Salix	Salix_babylonica	tree	non-native		0	0	0.001	0.001001	-6.90675	-2.99957	447.67	2.65096	32.03	13.9766	1.1454	14.0777	1.14853	1.50556	2.27524	0.357026			20.8443	1.31899	168.716	2.22716
1347	majuqiao	116.619	39.768	Rosaceae	Armeniaca	Armeniaca_davidiana	tree	native	5.7	9.5	0.095	0.096	0.106195	-2.24248	-0.973897	457.33	2.66023	23.64	19.3456	1.28658	7.49877	0.87499	1.37365	3.15252	0.498657			16.2865	1.21183	141.053	2.14938
1348	majuqiao	116.619	39.768	Rosaceae	Prunus	Prunus_cerasifera	tree	non-native	7.3	5.5	0.055	0.056	0.059322	-2.82477	-1.22678	453.75	2.65682	19.18	23.6575	1.37397	5.50708	0.740921	1.28285	3.48279	0.541927			7.8007	0.892134	102.951	2.01263
1349	majuqiao	116.619	39.768	Simaroubaceae	Ailanthus	Ailanthus_altissima	tree	native	12	11.5	0.115	0.116	0.131222	-2.03087	-0.881994	449.36	2.65259	26.9	16.7048	1.22284	13.1733	1.1197	1.42975	2.042	0.310056			39.06	1.59173	112.121	2.04969
1350	majuqiao	116.619	39.768	Fabaceae	Robinia	Robinia_pseudoacacia	tree	non-native	27.3	0.5	0.005	0.006	0.00603622	-5.10998	-2.21924	434.26	2.63775	32.37	13.4155	1.12761	14.6258	1.16512	1.51014	2.21321	0.345024			5.468	0.737829	185.86	2.26919
1351	majuqiao	116.619	39.768	Moraceae	Morus	Morus_alba	tree	native	14.8	10.7	0.107	0.108	0.121076	-2.11133	-0.916941	397.97	2.59985	33.9	11.7395	1.06965	9.91589	0.996332	1.5302	3.41876	0.533868			83.8103	1.9233	134.86	2.12988
1352	majuqiao	116.619	39.768	Salicaceae	Salix	Salix_babylonica	tree	non-native	31.6	6.5	0.065	0.066	0.0706638	-2.64982	-1.1508	422.19	2.62551	21.75	19.411	1.28805	18.2324	1.26084	1.33746	1.19293	0.0766153			13.8456	1.14131	131.32	2.11833
1353	majuqiao	116.619	39.768	Sapindaceae	Acer	Acer_pictum	tree	native	19.5	1	0.01	0.011	0.0111223	-4.4988	-1.9538	460.81	2.66352	22.07	20.8795	1.31972	7.53222	0.876923	1.3438	2.93008	0.466879			32.2972	1.50916	119.316	2.0767
1354	majuqiao	116.619	39.768	Malvaceae	Firmiana	Firmiana_simplex	tree	non-native	2.3	7.4	0.074	0.075	0.0810811	-2.51231	-1.09108	451.43	2.65459	29.4	15.3548	1.18624	10.4588	1.01948	1.46835	2.81102	0.448864			158.028	2.19873	194.199	2.28825
1355	majuqiao	116.619	39.768	Moraceae	Broussonetia	Broussonetia_papyrifera	tree	native		0.2	0.002	0.003	0.00300903	-5.80614	-2.52157	409.03	2.61176	46.91	8.71946	0.94049	13.5846	1.13305	1.67127	3.45318	0.538219			285.782	2.45603	205.977	2.31382
1356	majuqiao	116.619	39.768	Rosaceae	Amygdalus	Amygdalus_triloba	shrub	native	7.4	6	0.06	0.061	0.0649627	-2.73394	-1.18734	447.45	2.65074	21.26	21.0466	1.32318	9.99762	0.999896	1.32756	2.12651	0.327667			28.6756	1.45751	113.768	2.05602
1357	majuqiao	116.619	39.768	Salicaceae	Populus	Populus_tomentosa	tree	non-native	26	0.3	0.003	0.004	0.00401606	-5.51745	-2.3962	458.39	2.66124	24.63	18.611	1.26977	16.8042	1.22542	1.39146	1.46571	0.166048			13.4747	1.12952	136.489	2.1351
1358	majuqiao	116.619	39.768	Oleaceae	Forsythia	Forsythia_viridissima	shrub	non-native			0	0.001	0.001001	-6.90675	-2.99957	481.69	2.68277	26.99	17.847	1.25156	6.64672	0.822608	1.4312	4.06065	0.608595			16.3569	1.2137	186.535	2.27076
1359	majuqiao	116.619	39.768	Rosaceae	Malus	Malus_spectabilis	tree	non-native	7.1	14.7	0.147	0.148	0.173709	-1.75037	-0.760178	462.56	2.66517	23.24	19.9036	1.29893	9.98588	0.999386	1.36624	2.32729	0.36685			23.3728	1.36871	92.2023	1.96474
1360	majuqiao	116.619	39.768	Oleaceae	Fraxinus	Fraxinus_chinensis	tree	native	21.5	0.2	0.002	0.003	0.00300903	-5.80614	-2.52157	462.17	2.6648	25.61	18.0465	1.25639	12.4513	1.09522	1.40841	2.05681	0.313194			21.0235	1.32271	177.068	2.24814
1361	majuqiao	116.619	39.768	Oleaceae	Syringa	Syringa_oblata	shrub	non-native	3.6	0.3	0.003	0.004	0.00401606	-5.51745	-2.3962	472.66	2.67455	26.27	17.9924	1.25509	7.29732	0.863164	1.41946	3.59995	0.556297			48.973	1.68996	119.392	2.07697
1362	majuqiao	116.619	39.768	Caprifoliaceae	Lonicera	Lonicera_japonica	shrub	non-native	6.6	4.1	0.041	0.042	0.0438413	-3.12718	-1.35812	447.8	2.65108	12.72	35.2044	1.5466	8.08649	0.90776	1.10449	1.57299	0.196727			11.1255	1.04632	67.3579	1.82839
1363	majuqiao	116.619	39.768	Anacardiaceae	Cotinus	Cotinus_coggygria	tree	native	8	0.3	0.003	0.004	0.00401606	-5.51745	-2.3962	456.16	2.65912	29.29	15.5739	1.1924	12.7311	1.10487	1.46672	2.30067	0.361854			32.4027	1.51058	146.501	2.16584
1364	majuqiao	116.619	39.768	Celastraceae	Euonymus	Euonymus_maackii	tree	native	15.5	0.3	0.003	0.004	0.00401606	-5.51745	-2.3962	413.95	2.61695	25.83	16.0259	1.20482	12.0346	1.08043	1.41212	2.14631	0.331693			9.7512	0.989058	131.167	2.11783
1365	majuqiao	116.619	39.768	Simaroubaceae	Ailanthus	Ailanthus_altissima	tree	native		5.8	0.058	0.059	0.0626993	-2.76941	-1.20274	449.36	2.65259	26.9	16.7048	1.22284	13.1733	1.1197	1.42975	2.042	0.310056			39.06	1.59173	112.121	2.04969
1366	nanhaizi	116.461	39.7759	Sapindaceae	Acer	Acer_pictum	tree	native	19.8	2.3	0.023	0.024	0.0245902	-3.70541	-1.60924	451.57	2.65473	26.9	16.787	1.22497	15.1647	1.18083	1.42975	1.77386	0.248919			21.2836	1.32805	271.731	2.43414
1367	nanhaizi	116.461	39.7759	Malvaceae	Hibiscus	Hibiscus_syriacus	shrub	non-native	6.4	0	0	0.001	0.001001	-6.90675	-2.99957	388.12	2.58897	23.83	16.287	1.21184	4.95941	0.69543	1.37712	4.805	0.681694			4.0788	0.610532	102.67	2.01144
1368	nanhaizi	116.461	39.7759	Bignoniaceae	Catalpa	Catalpa_ovata	tree	non-native	13.5	2.7	0.027	0.028	0.0288066	-3.54715	-1.54051	436.6	2.64008	29.37	14.8655	1.17218	12.6854	1.1033	1.4679	2.31526	0.3646			115.023	2.06079	174.66	2.24219
1369	nanhaizi	116.461	39.7759	Simaroubaceae	Ailanthus	Ailanthus_altissima	tree	native	29.2	3.5	0.035	0.036	0.0373444	-3.28757	-1.42777	432.98	2.63647	33.27	13.0141	1.11442	12.4478	1.09509	1.52205	2.67276	0.42696			24.4878	1.38895	122.55	2.08831
1370	nanhaizi	116.461	39.7759	Oleaceae	Forsythia	Forsythia_suspensa	shrub	non-native	4.6	3.2	0.032	0.033	0.0341262	-3.37769	-1.46691	479	2.68034	17.05	28.0938	1.44861	9.52682	0.978948	1.23172	1.78968	0.252776			9.8767	0.994612	77.0027	1.88651
1371	nanhaizi	116.461	39.7759	Caprifoliaceae	Kolkwitzia	Kolkwitzia_amabilis	shrub	non-native	2.8	1.4	0.014	0.015	0.0152284	-4.18459	-1.81734	470.53	2.67259	16.61	28.3281	1.45222	8.34893	0.921631	1.22037	1.98948	0.298739			4.50633	0.653823	103.878	2.01652
1372	nanhaizi	116.461	39.7759	Salicaceae	Salix	Salix_babylonica	tree	non-native	28	0.8	0.008	0.009	0.00908174	-4.70149	-2.04183	445.36	2.64871	23.31	19.106	1.28117	14.1557	1.15093	1.36754	1.64669	0.216611			5.891	0.770189	161.763	2.20888
1373	nanhaizi	116.461	39.7759	Sapindaceae	Koelreuteria	Koelreuteria_paniculata	tree	native	26	0.4	0.004	0.005	0.00502513	-5.2933	-2.29885	454.21	2.65726	21.4	21.2248	1.32684	10.491	1.02082	1.33041	2.03984	0.309596			14.0508	1.1477	161.763	2.20888
1374	nanhaizi	116.461	39.7759	Adoxaceae	Viburnum	Viburnum_opulus	shrub	native	6.6	0.2	0.002	0.003	0.00300903	-5.80614	-2.52157	470.91	2.67294	17.48	26.9399	1.4304	6.87541	0.837298	1.24254	2.54239	0.405243			6.25667	0.796343	138.87	2.14261
1375	nanhaizi	116.461	39.7759	Fabaceae	Amorpha	Amorpha_fruticosa	shrub	non-native		5.3	0.053	0.054	0.0570825	-2.86326	-1.2435	473.99	2.67577	37.95	12.4899	1.09656	12.4056	1.09362	1.57921	3.05911	0.485595			3.7284	0.571522	266.856	2.42628
1376	nanhaizi	116.461	39.7759	Fabaceae	Robinia	Robinia_pseudoacacia	tree	non-native	29.8	1	0.01	0.011	0.0111223	-4.4988	-1.9538	457.33	2.66023	26.85	17.0328	1.23129	18.9311	1.27718	1.42894	1.4183	0.151768			13.0369	1.11517	185.982	2.26947
1377	nanhaizi	116.461	39.7759	Rosaceae	Cerasus	Cerasus_yedoensis	tree	non-native	18.7	2.4	0.024	0.025	0.025641	-3.66356	-1.59106	445.58	2.64893	19.59	22.7453	1.35689	14.5933	1.16415	1.29203	1.3424	0.127881			30.6066	1.48581	163.447	2.21338
1378	nanhaizi	116.461	39.7759	Anacardiaceae	Cotinus	Cotinus_coggygria	tree	native	8	2.4	0.024	0.025	0.025641	-3.66356	-1.59106	472.58	2.67448	26.63	17.7462	1.2491	13.0501	1.11561	1.42537	2.0406	0.309757			28.5117	1.45502	184.827	2.26676
1379	nanhaizi	116.461	39.7759	Salicaceae	Populus	Populus_tremula	tree	native	40.6	0.9	0.009	0.01	0.010101	-4.59512	-1.99564	448.68	2.65194	22.44	19.9947	1.30091	14.5185	1.16192	1.35102	1.54562	0.189102			40.8472	1.61116	145.783	2.16371
1380	nanhaizi	116.461	39.7759	Rosaceae	Crataegus	Crataegus_pinnatifida	tree	native		1.1	0.011	0.012	0.0121457	-4.41078	-1.91558	446.09	2.64942	20.06	22.2378	1.34709	9.49496	0.977493	1.30233	2.1127	0.324838			32.0572	1.50593	123.03	2.09001
1381	nanhaizi	116.461	39.7759	Ulmaceae	Ulmus	Ulmus_pumila	tree	native	33.9	4.9	0.049	0.05	0.0526316	-2.94444	-1.27875	401.57	2.60376	25.93	15.4867	1.18996	12.2127	1.08681	1.4138	2.12321	0.326992			17.1473	1.2342	129.336	2.11172
1382	nanhaizi	116.461	39.7759	Cornaceae	Cornus	Cornus_alba	shrub	non-native		0.8	0.008	0.009	0.00908174	-4.70149	-2.04183	445.42	2.64877	20.07	22.1933	1.34622	8.38423	0.923463	1.30255	2.39378	0.379084			19.9462	1.29986	174.391	2.24152
1383	nanhaizi	116.461	39.7759	Fabaceae	Cercis	Cercis_chinensis	shrub	non-native	3.2	4.7	0.047	0.048	0.0504202	-2.98736	-1.2974	436.79	2.64027	21.41	20.4012	1.30966	8.61491	0.935251	1.33062	2.48523	0.395366			74.6485	1.87302	112.388	2.05072
1384	nanhaizi	116.461	39.7759	Caprifoliaceae	Lonicera	Lonicera_japonica	shrub	non-native	4	0	0	0.001	0.001001	-6.90675	-2.99957	448.36	2.65163	19.6	22.8755	1.35937	9.56247	0.98057	1.29226	2.04968	0.311686			11.9882	1.07876	186.72	2.27119
1385	nanhaizi	116.461	39.7759	Rosaceae	Armeniaca	Armeniaca_davidiana	tree	native	12.8	1.4	0.014	0.015	0.0152284	-4.18459	-1.81734	433.91	2.6374	26.4	16.436	1.2158	11.0674	1.04405	1.4216	2.38539	0.377559			14.3983	1.15831	169.781	2.22989
1386	nanhaizi	116.461	39.7759	Rosaceae	Cerasus	Cerasus_yedoensis	tree	non-native	10.5	3.4	0.034	0.035	0.0362694	-3.31678	-1.44046	439.78	2.64324	20.57	21.3797	1.33	6.44705	0.809361	1.31323	3.19061	0.503873			32.2207	1.50813	144.663	2.16036
1387	nanhaizi	116.461	39.7759	Rosaceae	Prunus	Prunus_cerasifera	tree	non-native	6	6.5	0.065	0.066	0.0706638	-2.64982	-1.1508	452.32	2.65545	19.77	22.8791	1.35944	15.8546	1.20016	1.29601	1.24696	0.0958509			15.791	1.19841	117.652	2.0706
1388	nanhaizi	116.461	39.7759	Rosaceae	Malus	Malus_spectabilis	tree	non-native	5.6	0.6	0.006	0.007	0.00704935	-4.95482	-2.15185	459.89	2.66265	21.93	20.9708	1.32162	9.45552	0.975685	1.34104	2.31928	0.365353			21.7023	1.33651	129.931	2.11371
1389	nanhaizi	116.461	39.7759	Oleaceae	Ligustrum	Ligustrum_quihoui	shrub	non-native	4.9	0	0	0.001	0.001001	-6.90675	-2.99957	455.81	2.65878	20.61	22.116	1.34471	10.5467	1.02312	1.31408	1.95417	0.290962			2.8479	0.454525	104.822	2.02045
1390	nanhaizi	116.461	39.7759	Oleaceae	Fraxinus	Fraxinus_chinensis	tree	native	16.9	4.5	0.045	0.046	0.048218	-3.03202	-1.31679	445.18	2.64854	27.35	16.2771	1.21158	7.77	0.890421	1.43696	3.51995	0.546537			26.2151	1.41855	169.268	2.22857
1391	nanhaizi	116.461	39.7759	Rosaceae	Malus	Malus_prunifolia	tree	non-native		0.9	0.009	0.01	0.010101	-4.59512	-1.99564	448.83	2.65208	14.57	30.8051	1.48862	8.51134	0.929998	1.16346	1.71183	0.233462			8.6287	0.935945	136.423	2.13489
1392	nanhaizi	116.461	39.7759	Fabaceae	Styphnolobium	Styphnolobium_japonicum	tree	non-native		1.3	0.013	0.014	0.0141988	-4.2546	-1.84775	444.32	2.6477	33.6	13.2238	1.12136	12.8942	1.1104	1.52634	2.60581	0.415944			8.5863	0.933806	258.491	2.41245
1393	nanhaizi	116.461	39.7759	Rosaceae	Pyrus	Pyrus_betulifolia	tree	native	20.6	1.2	0.012	0.013	0.0131712	-4.32972	-1.88037	498.37	2.69755	19.63	25.3882	1.40463	15.8219	1.19926	1.29292	1.24068	0.0936611			19.6866	1.29417	119.367	2.07688
1394	nanhaizi	116.461	39.7759	Moraceae	Broussonetia	Broussonetia_papyrifera	tree	native	10	0.2	0.002	0.003	0.00300903	-5.80614	-2.52157	374.46	2.57341	31.71	11.8089	1.07221	12.4943	1.09671	1.5012	2.53796	0.404484			112.569	2.05142	197.484	2.29553
1395	nanhaizi	116.461	39.7759	Rosaceae	Prunus	Prunus_armeniaca	tree	non-native	21.4	3	0.03	0.031	0.0319917	-3.44228	-1.49496	431.53	2.63501	22.92	18.8277	1.2748	8.84142	0.946522	1.36021	2.59234	0.413693			34.0126	1.53164	137.351	2.13783
1396	nanhaizi	116.461	39.7759	Rosaceae	Malus	Malus_sieboldii	shrub	non-native	10.6	0.1	0.001	0.002	0.00200401	-6.21261	-2.6981	490.97	2.69105	19.06	25.7592	1.41093	13.1965	1.12046	1.28012	1.44432	0.159664			14.9024	1.17326	103.365	2.01437
1397	nanhaizi	116.461	39.7759	Celastraceae	Euonymus	Euonymus_maackii	tree	native	18	0	0	0.001	0.001001	-6.90675	-2.99957	412.74	2.61568	21.57	19.1349	1.28183	9.90542	0.995873	1.33385	2.1776	0.337977			7.4302	0.871001	126.755	2.10296
1398	nanhaizi	116.461	39.7759	Oleaceae	Ligustrum	Ligustrum_lucidum	shrub	non-native	3.5	0.3	0.003	0.004	0.00401606	-5.51745	-2.3962	451.62	2.65477	20.22	22.3353	1.34899	15.3763	1.18685	1.30578	1.31501	0.118929			7.1017	0.851362	92.6406	1.9668
1399	nanhaizi	116.461	39.7759	Buxaceae	Buxus	Buxus_sinica	shrub	non-native	4.7	0	0	0.001	0.001001	-6.90675	-2.99957	450.7	2.65389	28.26	15.9483	1.20272	14.7922	1.17003	1.45117	1.91047	0.281139			37.5592	1.57472	144.368	2.15947
1400	nanhaizi	116.461	39.7759	Eucommiaceae	Eucommia	Eucommia_ulmoides	tree	non-native	22.8	3.7	0.037	0.038	0.039501	-3.23143	-1.40339	450.38	2.65358	24.97	18.0368	1.25616	14.5351	1.16242	1.39742	1.71791	0.235			83.5403	1.9219	185.677	2.26876
1401	nanhaizi	116.461	39.7759	Rosaceae	Malus	Malus_baccata	tree	native	13.3	0.6	0.006	0.007	0.00704935	-4.95482	-2.15185	478.96	2.6803	22.7	21.0996	1.32427	5.91643	0.77206	1.35603	3.83677	0.583966			50.9929	1.70751	80.9626	1.90828
1402	nanhaizi	116.461	39.7759	Lythraceae	Lagerstroemia	Lagerstroemia_indica	shrub	non-native	3.8	4	0.04	0.041	0.0427529	-3.15232	-1.36903	427.48	2.63092	15.25	28.0315	1.44765	14.6861	1.16691	1.18327	1.0384	0.0163643			9.5721	0.981007	122.576	2.08841
1403	nanhaizi	116.461	39.7759	Sapindaceae	Acer	Acer_pictum	tree	native	15	1.2	0.012	0.013	0.0131712	-4.32972	-1.88037	451.57	2.65473	26.9	16.787	1.22497	15.1647	1.18083	1.42975	1.77386	0.248919			21.2836	1.32805	271.731	2.43414
1404	nanhaizi	116.461	39.7759	Bignoniaceae	Catalpa	Catalpa_ovata	tree	non-native	19.3	4.1	0.041	0.042	0.0438413	-3.12718	-1.35812	435.6	2.63909	28.37	15.3542	1.18623	12.2535	1.08826	1.45286	2.31526	0.3646			115.023	2.06079	174.66	2.24219
1405	nanhaizi	116.461	39.7759	Bignoniaceae	Catalpa	Catalpa_ovata	tree	non-native	19	5	0.05	0.051	0.0537408	-2.92358	-1.2697	436.6	2.64008	29.37	14.8655	1.17218	12.6854	1.1033	1.4679	2.31526	0.3646			115.023	2.06079	174.66	2.24219
1406	nanhaizi	116.461	39.7759	Simaroubaceae	Ailanthus	Ailanthus_altissima	tree	native		4.5	0.045	0.046	0.048218	-3.03202	-1.31679	432.98	2.63647	33.27	13.0141	1.11442	12.4478	1.09509	1.52205	2.67276	0.42696			24.4878	1.38895	122.55	2.08831
1407	nanhaizi	116.461	39.7759	Simaroubaceae	Ailanthus	Ailanthus_altissima	tree	native		16.2	0.162	0.163	0.194743	-1.63607	-0.710538	433.98	2.63747	34.27	12.6636	1.10256	12.822	1.10795	1.53491	2.67276	0.42696			24.4878	1.38895	122.55	2.08831
1408	nanhaizi	116.461	39.7759	Simaroubaceae	Ailanthus	Ailanthus_altissima	tree	native	8.2	3.2	0.032	0.033	0.0341262	-3.37769	-1.46691	434.98	2.63847	35.27	12.3329	1.09106	13.1961	1.12045	1.54741	2.67276	0.42696			24.4878	1.38895	122.55	2.08831
1409	nanhaizi	116.461	39.7759	Simaroubaceae	Ailanthus	Ailanthus_altissima	tree	native	23	6.6	0.066	0.067	0.0718114	-2.63371	-1.14381	435.98	2.63947	36.27	12.0204	1.07992	13.5702	1.13259	1.55955	2.67276	0.42696			24.4878	1.38895	122.55	2.08831
1410	nanhaizi	116.461	39.7759	Simaroubaceae	Ailanthus	Ailanthus_altissima	tree	native		3.3	0.033	0.034	0.0351967	-3.3468	-1.4535	436.98	2.64046	37.27	11.7247	1.0691	13.9444	1.1444	1.57136	2.67276	0.42696			24.4878	1.38895	122.55	2.08831
1411	nanhaizi	116.461	39.7759	Simaroubaceae	Ailanthus	Ailanthus_altissima	tree	native		1.9	0.019	0.02	0.0204082	-3.89182	-1.6902	437.98	2.64145	38.27	11.4445	1.0586	14.3185	1.1559	1.58286	2.67276	0.42696			24.4878	1.38895	122.55	2.08831
1412	nanhaizi	116.461	39.7759	Sapindaceae	Koelreuteria	Koelreuteria_paniculata	tree	native	20.3	1.7	0.017	0.018	0.0183299	-3.99922	-1.73684	454.21	2.65726	21.4	21.2248	1.32684	10.491	1.02082	1.33041	2.03984	0.309596			14.0508	1.1477	161.763	2.20888
1413	nanhaizi	116.461	39.7759	Anacardiaceae	Cotinus	Cotinus_coggygria	tree	native	11	0.8	0.008	0.009	0.00908174	-4.70149	-2.04183	472.58	2.67448	26.63	17.7462	1.2491	13.0501	1.11561	1.42537	2.0406	0.309757			28.5117	1.45502	184.827	2.26676
1414	nanhaizi	116.461	39.7759	Ulmaceae	Ulmus	Ulmus_pumila	tree	native	27.8	6.4	0.064	0.065	0.0695187	-2.66616	-1.1579	401.57	2.60376	25.93	15.4867	1.18996	12.2127	1.08681	1.4138	2.12321	0.326992			17.1473	1.2342	129.336	2.11172
1415	nanhaizi	116.461	39.7759	Rosaceae	Armeniaca	Armeniaca_davidiana	tree	native	14.5	2.9	0.029	0.03	0.0309278	-3.4761	-1.50965	433.91	2.6374	26.4	16.436	1.2158	11.0674	1.04405	1.4216	2.38539	0.377559			14.3983	1.15831	169.781	2.22989
1416	nanhaizi	116.461	39.7759	Rosaceae	Armeniaca	Armeniaca_davidiana	tree	native	8.9	0.7	0.007	0.008	0.00806452	-4.82028	-2.09342	434.91	2.6384	27.4	15.8726	1.20065	11.4866	1.06019	1.43775	2.38539	0.377559			14.3983	1.15831	169.781	2.22989
1417	nanhaizi	116.461	39.7759	Oleaceae	Fraxinus	Fraxinus_chinensis	tree	native	25.3	0	0	0.001	0.001001	-6.90675	-2.99957	445.18	2.64854	27.35	16.2771	1.21158	7.77	0.890421	1.43696	3.51995	0.546537			26.2151	1.41855	169.268	2.22857
1418	nanhaizi	116.461	39.7759	Oleaceae	Fraxinus	Fraxinus_chinensis	tree	native	8	2.1	0.021	0.022	0.0224949	-3.79447	-1.64792	446.18	2.64951	28.35	15.7383	1.19696	8.05409	0.906016	1.45255	3.51995	0.546537			26.2151	1.41855	169.268	2.22857
1419	nanhaizi	116.461	39.7759	Moraceae	Broussonetia	Broussonetia_papyrifera	tree	native	13.3	0.3	0.003	0.004	0.00401606	-5.51745	-2.3962	374.46	2.57341	31.71	11.8089	1.07221	12.4943	1.09671	1.5012	2.53796	0.404484			112.569	2.05142	197.484	2.29553
1420	niantan	116.309	39.7047	Salicaceae	Salix	Salix_babylonica	tree	non-native	36.3	1.3	0.013	0.014	0.0141988	-4.2546	-1.84775	435.27	2.63876	31.37	13.8754	1.14224	8.21863	0.9148	1.49651	3.81694	0.581715			14.9712	1.17526	222.871	2.34805
1421	niantan	116.309	39.7047	Rosaceae	Crataegus	Crataegus_pinnatifida	tree	native	9.1	1.5	0.015	0.016	0.0162602	-4.11904	-1.78888	449.25	2.65249	22.01	20.4112	1.30987	10.4664	1.0198	1.34262	2.10292	0.322823			29.9629	1.47658	150.399	2.17725
1422	niantan	116.309	39.7047	Rosaceae	Amygdalus	Amygdalus_triloba	shrub	native	6.8	10.9	0.109	0.11	0.123596	-2.09074	-0.907997	456.37	2.65932	23.08	19.7734	1.29608	2.75322	0.439841	1.36324	8.38292	0.923395			23.9594	1.37948	99.665	1.99854
1423	niantan	116.309	39.7047	Sapindaceae	Acer	Acer_palmatum	tree	non-native	8.7	5	0.05	0.051	0.0537408	-2.92358	-1.2697	461.99	2.66463	19.9	23.2156	1.36578	10.6836	1.02872	1.29885	1.86266	0.270134			10.5804	1.0245	198.038	2.29675
1424	niantan	116.309	39.7047	Malvaceae	Hibiscus	Hibiscus_syriacus	shrub	non-native	4.1	0	0	0.001	0.001001	-6.90675	-2.99957	354.81	2.55	20.25	17.5215	1.24357	8.24788	0.916342	1.30643	2.45518	0.390083			7.7371	0.888578	270.172	2.43164
1425	niantan	116.309	39.7047	Fabaceae	Cercis	Cercis_chinensis	shrub	non-native	2.4	10.9	0.109	0.11	0.123596	-2.09074	-0.907997	416.3	2.61941	24.58	16.9365	1.22882	14.3496	1.15684	1.39058	1.71294	0.233742			45.0939	1.65412	269.271	2.43019
1426	niantan	116.309	39.7047	Caprifoliaceae	Lonicera	Lonicera_japonica	shrub	non-native	8	5.8	0.058	0.059	0.0626993	-2.76941	-1.20274	455.72	2.6587	19.01	23.9726	1.37972	9.35945	0.97125	1.27898	2.0311	0.307732			14.3703	1.15747	104.667	2.01981
1427	niantan	116.309	39.7047	Rosaceae	Cerasus	Cerasus_yedoensis	tree	non-native	15	5	0.05	0.051	0.0537408	-2.92358	-1.2697	445.88	2.64922	21.78	20.472	1.31116	5.19316	0.715432	1.33806	4.19398	0.622626			36.2834	1.55971	191.593	2.28238
1428	niantan	116.309	39.7047	Oleaceae	Syringa	Syringa_oblata	shrub	non-native	4.8	3.4	0.034	0.035	0.0362694	-3.31678	-1.44046	461.27	2.66396	26.62	17.3279	1.23875	11.2034	1.04935	1.42521	2.37606	0.375857			24.0038	1.38028	140.353	2.14722
1429	niantan	116.309	39.7047	Rosaceae	Prunus	Prunus_armeniaca	tree	non-native	12	4.2	0.042	0.043	0.0449321	-3.1026	-1.34744	414.53	2.61756	18.28	22.6767	1.35558	7.11934	0.85244	1.26198	2.56765	0.409536			13.4241	1.12789	208.792	2.31971
1430	niantan	116.309	39.7047	Fabaceae	Styphnolobium	Styphnolobium_japonicum	tree	non-native	31	1.6	0.016	0.017	0.017294	-4.0574	-1.7621	420.93	2.62421	23	18.3013	1.26248	14.3567	1.15706	1.36173	1.60203	0.204672			7.5858	0.880001	155.702	2.1923
1431	niantan	116.309	39.7047	Oleaceae	Forsythia	Forsythia_suspensa	shrub	non-native	2.7	13.7	0.137	0.138	0.160093	-1.832	-0.795628	471.45	2.67344	27.71	17.0137	1.2308	14.669	1.1664	1.44264	1.88902	0.276236			10.2646	1.01134	108.839	2.03678
1433	niantan	116.309	39.7047	Anacardiaceae	Cotinus	Cotinus_coggygria	tree	native	7.4	0.3	0.003	0.004	0.00401606	-5.51745	-2.3962	450.19	2.6534	20.29	22.1878	1.34611	9.94689	0.997687	1.30728	2.03983	0.309595			21.1649	1.32562	214.497	2.33142
1434	niantan	116.309	39.7047	Rosaceae	Rosa	Rosa_xanthina	shrub	non-native	2.4	11.4	0.114	0.115	0.129944	-2.04066	-0.886245	522.01	2.71768	37.99	13.7407	1.13801	14.9967	1.176	1.57967	2.53322	0.403673			1.4066	0.148171	128.105	2.10757
1435	niantan	116.309	39.7047	Fabaceae	Amorpha	Amorpha_fruticosa	shrub	non-native		5.3	0.053	0.054	0.0570825	-2.86326	-1.2435	456.15	2.65911	34.52	13.2141	1.12104	16.444	1.21601	1.53807	2.09924	0.322063			20.5444	1.31269	304.526	2.48362
1436	niantan	116.309	39.7047	Rosaceae	Prunus	Prunus_cerasifera	tree	non-native	14.1	18.1	0.181	0.182	0.222494	-1.50286	-0.652682	426.34	2.62976	19.07	22.3566	1.34941	10.2879	1.01233	1.28035	1.85364	0.268025			12.3127	1.09035	170.138	2.2308
1437	niantan	116.309	39.7047	Oleaceae	Fraxinus	Fraxinus_chinensis	tree	native	21.3	0.3	0.003	0.004	0.00401606	-5.51745	-2.3962	454.1	2.65715	17.15	26.4781	1.42289	10.4915	1.02084	1.23426	1.63466	0.213426			14.6207	1.16497	112.054	2.04943
1438	niantan	116.309	39.7047	Sapindaceae	Acer	Acer_pictum	tree	native	13.8	1.6	0.016	0.017	0.017294	-4.0574	-1.7621	420.7	2.62397	30.46	13.8116	1.14024	8.18	0.912753	1.48373	3.72372	0.570976			53.5736	1.72895	244.569	2.3884
1439	niantan	116.309	39.7047	Ulmaceae	Ulmus	Ulmus_pumila	tree	native	18.6	6.5	0.065	0.066	0.0706638	-2.64982	-1.1508	411.69	2.61457	24.81	16.5937	1.21994	3.94591	0.596147	1.39463	6.28753	0.79848			12.5622	1.09907	154.807	2.18979
1440	niantan	116.309	39.7047	Simaroubaceae	Ailanthus	Ailanthus_altissima	tree	native	19.3	3.3	0.033	0.034	0.0351967	-3.3468	-1.4535	449.1	2.65234	31.06	14.4591	1.16014	9.35502	0.971045	1.4922	3.32014	0.521157			27.6795	1.44216	189.664	2.27799
1441	niantan	116.309	39.7047	Adoxaceae	Viburnum	Viburnum_opulus	shrub	native	3.5	1.2	0.012	0.013	0.0131712	-4.32972	-1.88037	449.84	2.65306	18.69	24.0685	1.38145	10.8851	1.03683	1.27161	1.71703	0.234778			47.3325	1.67516	108.776	2.03653
1442	niantan	116.309	39.7047	Cornaceae	Cornus	Cornus_alba	shrub	non-native	1.9	7	0.07	0.071	0.0764263	-2.57143	-1.11676	434.48	2.63797	18.45	23.5491	1.37197	6.70193	0.8262	1.266	2.75294	0.439796			30.2361	1.48053	134.571	2.12895
1443	niantan	116.309	39.7047	Rosaceae	Armeniaca	Armeniaca_davidiana	tree	native	18.3	14.2	0.142	0.143	0.166861	-1.79059	-0.777645	433.98	2.63747	30.75	14.1132	1.14962	18.7471	1.27293	1.48785	1.64025	0.21491			33.2497	1.52179	284.736	2.45444
1444	niantan	116.309	39.7047	Sapindaceae	Koelreuteria	Koelreuteria_paniculata	tree	native	15	1.6	0.016	0.017	0.017294	-4.0574	-1.7621	445.64	2.64898	22.31	19.9749	1.30048	10.3337	1.01426	1.3485	2.15895	0.334242			12.619	1.10102	131.656	2.11944
1445	niantan	116.309	39.7047	Moraceae	Morus	Morus_alba	tree	native	7.9	4.5	0.045	0.046	0.048218	-3.03202	-1.31679	403.07	2.60538	33.56	12.0104	1.07956	9.79994	0.991224	1.52582	3.42451	0.534598			56.8708	1.75489	167.964	2.22522
1446	niantan	116.309	39.7047	Sapindaceae	Acer	Acer_negundo	tree	non-native	16.5	0	0	0.001	0.001001	-6.90675	-2.99957	404.68	2.60711	21.14	19.1429	1.28201	12.6644	1.10259	1.3251	1.66924	0.222519			40.951	1.61226	279.941	2.44707
1447	niantan	116.309	39.7047	Salicaceae	Populus	Populus_nigra	tree	non-native	26.7	9	0.09	0.091	0.10011	-2.30149	-0.999522	438.4	2.64187	25.05	17.501	1.24306	18.6649	1.27103	1.39881	1.34209	0.127782			68.6474	1.83662	109.982	2.04132
1448	niantan	116.309	39.7047	Rosaceae	Malus	Malus_spectabilis	tree	non-native	6	4.5	0.045	0.046	0.048218	-3.03202	-1.31679	431.18	2.63466	20.82	20.7099	1.31618	10.7068	1.02966	1.31848	1.94456	0.288821			29.9753	1.47676	150.921	2.17875
1449	niantan	116.309	39.7047	Sapindaceae	Acer	Acer_palmatum	tree	non-native	6.8	0.4	0.004	0.005	0.00502513	-5.2933	-2.29885	461.99	2.66463	19.9	23.2156	1.36578	10.6836	1.02872	1.29885	1.86266	0.270134			10.5804	1.0245	198.038	2.29675
1450	niantan	116.309	39.7047	Fabaceae	Cercis	Cercis_chinensis	shrub	non-native	2.8	5.8	0.058	0.059	0.0626993	-2.76941	-1.20274	416.3	2.61941	24.58	16.9365	1.22882	14.3496	1.15684	1.39058	1.71294	0.233742			45.0939	1.65412	269.271	2.43019
1451	niantan	116.309	39.7047	Sapindaceae	Acer	Acer_pictum	tree	native	18	0.4	0.004	0.005	0.00502513	-5.2933	-2.29885	420.7	2.62397	30.46	13.8116	1.14024	8.18	0.912753	1.48373	3.72372	0.570976			53.5736	1.72895	244.569	2.3884
1452	niantan	116.309	39.7047	Simaroubaceae	Ailanthus	Ailanthus_altissima	tree	native	17.2	9.8	0.098	0.099	0.109878	-2.20839	-0.95909	449.1	2.65234	31.06	14.4591	1.16014	9.35502	0.971045	1.4922	3.32014	0.521157			27.6795	1.44216	189.664	2.27799
1453	niantan	116.309	39.7047	Fabaceae	Robinia	Robinia_pseudoacacia	tree	non-native	16.5	2.7	0.027	0.028	0.0288066	-3.54715	-1.54051													25.5551	1.40748	119.341	2.07679
1454	pingzhuang	116.234	39.9438	Rosaceae	Malus	Malus_spectabilis	tree	non-native	22.3	2.1	0.021	0.022	0.0224949	-3.79447	-1.64792	454	2.65706	20.7	21.9324	1.34109	13.384	1.12659	1.31597	1.54662	0.189385	4.80156	0.681382	24.3623	1.38672	221.127	2.34464
1455	pingzhuang	116.234	39.9438	Oleaceae	Forsythia	Forsythia_suspensa	shrub	non-native		0.2	0.002	0.003	0.00300903	-5.80614	-2.52157	475	2.67669	30.4	15.625	1.19382	16.4208	1.21539	1.48287	1.85131	0.267479	5.16566	0.713126	8.99575	0.954037	186.72	2.27119
1456	pingzhuang	116.234	39.9438	Sapindaceae	Acer	Acer_pictum	tree	native	12.3	0.4	0.004	0.005	0.00502513	-5.2933	-2.29885	442	2.64542	25.3	17.4704	1.2423	17.8741	1.25222	1.40312	1.41546	0.150897	4.36246	0.639732	20.7981	1.31802	178.128	2.25073
1457	pingzhuang	116.234	39.9438	Buxaceae	Buxus	Buxus_sinica	shrub	non-native		0	0	0.001	0.001001	-6.90675	-2.99957	491	2.69108	23.3	21.073	1.32373	16.8233	1.22591	1.36736	1.38499	0.141445	3.17804	0.50216	1.9298	0.285512	60.8134	1.784
1458	pingzhuang	116.234	39.9438	Malvaceae	Hibiscus	Hibiscus_syriacus	shrub	non-native	4.2	0.4	0.004	0.005	0.00502513	-5.2933	-2.29885	410	2.61278	35.1	11.6809	1.06748	9.09132	0.958627	1.54531	3.86082	0.58668	1.78448	0.251512	10.1101	1.00476	115.938	2.06423
1459	pingzhuang	116.234	39.9438	Sapindaceae	Aesculus	Aesculus_chinensis	tree	non-native	17.2	0.6	0.006	0.007	0.00704935	-4.95482	-2.15185	415	2.61805	24.7	16.8016	1.22535	9.53479	0.979311	1.3927	2.59051	0.413386	2.3961	0.379506	113.19	2.05381	182.499	2.26126
1460	pingzhuang	116.234	39.9438	Sapindaceae	Koelreuteria	Koelreuteria_paniculata	tree	native	13.3	0.5	0.005	0.006	0.00603622	-5.10998	-2.21924	459	2.66181	20.9	21.9617	1.34167	9.44516	0.975209	1.32015	2.21277	0.344937	19.486	1.28972	6.3726	0.804317	113.471	2.05489
1461	pingzhuang	116.234	39.9438	Fabaceae	Styphnolobium	Styphnolobium_japonicum	tree	non-native	21.3	1.5	0.015	0.016	0.0162602	-4.11904	-1.78888	408	2.61066	28.1	14.5196	1.16195	20.0397	1.30189	1.44871	1.40222	0.146815	1.41624	0.151137	8.7199	0.940512	105.428	2.02296
1462	pingzhuang	116.234	39.9438	Platanaceae	Platanus	Platanus_acerifolia	tree	non-native	23.2	0.6	0.006	0.007	0.00704935	-4.95482	-2.15185	461	2.6637	26.5	17.3962	1.24046	15.8633	1.20039	1.42325	1.67052	0.222852	4.74926	0.676626	165.202	2.21802	193.363	2.28637
1463	pingzhuang	116.234	39.9438	Caprifoliaceae	Lonicera	Lonicera_japonica	shrub	non-native	2.3	3.2	0.032	0.033	0.0341262	-3.37769	-1.46691	436	2.63949	24.2	18.0165	1.25567	13.2311	1.1216	1.38382	1.82903	0.26222	2.68743	0.429336	13.8501	1.14145	123.676	2.09229
1464	pingzhuang	116.234	39.9438	Rosaceae	Spiraea	Spiraea_salicifolia	shrub	native		0.7	0.007	0.008	0.00806452	-4.82028	-2.09342	483	2.68395	26.8	18.0224	1.25581	9.47795	0.976714	1.42813	2.82762	0.45142	5.91327	0.771828	0.9561	-0.0194967	192.18	2.28371
1465	pingzhuang	116.234	39.9438	Moraceae	Morus	Morus_alba	tree	native	12.5	1	0.01	0.011	0.0111223	-4.4988	-1.9538	402	2.60423	26.9	14.9442	1.17447	10.2235	1.0096	1.42975	2.63119	0.420152	1.76075	0.245698	27.6614	1.44187	126.585	2.10238
1466	pingzhuang	116.234	39.9438	Rosaceae	Rosa	Rosa_xanthina	shrub	non-native	1.2	0.3	0.003	0.004	0.00401606	-5.51745	-2.3962	459	2.66181	22.2	20.6757	1.31546	21.2072	1.32648	1.34635	1.04681	0.0198694	15.1356	1.18	0.6971	-0.156705	224.375	2.35097
1467	pingzhuang	116.234	39.9438	Oleaceae	Ligustrum	Ligustrum_lucidum	shrub	non-native		0.2	0.002	0.003	0.00300903	-5.80614	-2.52157	431	2.63448	22.9	18.821	1.27464	15.3285	1.1855	1.35984	1.49395	0.174337	3.19522	0.504501	6.0982	0.785202	149.881	2.17575
1468	pingzhuang	116.234	39.9438	Salicaceae	Salix	Salix_matsudana	tree	native	24.7	2.6	0.026	0.027	0.0277492	-3.58455	-1.55675	429	2.63246	24.7	17.3684	1.23976	18.1636	1.2592	1.3927	1.35986	0.133495	2.22252	0.346846	5.135	0.71054	101.001	2.00432
1469	pingzhuang	116.234	39.9438	Rosaceae	Cotoneaster	Cotoneaster_horizontalis	shrub	native		0.3	0.003	0.004	0.00401606	-5.51745	-2.3962	485	2.68574	20.8	23.3173	1.36768	14.8877	1.17283	1.31806	1.39713	0.145236	10.1829	1.00787	0.8229	-0.0846529	84.6361	1.92756
1470	pingzhuang	116.234	39.9438	Rosaceae	Kerria	Kerria_japonica	shrub	non-native		0.5	0.005	0.006	0.00603622	-5.10998	-2.21924	446	2.64933	22	20.2727	1.30691	16.1894	1.20923	1.34242	1.35891	0.133191	5.7302	0.75817	13.8199	1.1405	222.17	2.34669
1471	pingzhuang	116.234	39.9438	Celastraceae	Euonymus	Euonymus_alatus	shrub	native		0.5	0.005	0.006	0.00603622	-5.10998	-2.21924	456	2.65896	20.2	22.5743	1.35361	10.8982	1.03736	1.30535	1.85352	0.267996	2.03909	0.309436	6.9255	0.840451	132.77	2.1231
1472	pingzhuang	116.234	39.9438	Moraceae	Broussonetia	Broussonetia_papyrifera	tree	native	10.7	0.4	0.004	0.005	0.00502513	-5.2933	-2.29885	385	2.58546	33.8	11.3905	1.05654	11.8913	1.07523	1.52892	2.84241	0.453686	1.70227	0.231029	55.1078	1.74121	194.964	2.28995
1473	pingzhuang	116.234	39.9438	Magnoliaceae	Yulania	Yulania_denudata	tree	non-native	13.3	2.3	0.023	0.024	0.0245902	-3.70541	-1.60924	442	2.64542	24.8	17.8226	1.25097	24.5765	1.39052	1.39445	1.0091	0.00393222	2.45193	0.389508	45.8033	1.6609	143.457	2.15672
1474	pingzhuang	116.234	39.9438	Rosaceae	Prunus	Amygdalus_persica	tree	non-native	15.4	0.9	0.009	0.01	0.010101	-4.59512	-1.99564	443	2.6464	36.2	12.2376	1.0877	16.4816	1.217	1.55871	2.19638	0.341708	1.62355	0.210465	33.7043	1.52769	181.736	2.25944
1475	pingzhuang	116.234	39.9438	Simaroubaceae	Ailanthus	Ailanthus_altissima	tree	native	26.4	4.5	0.045	0.046	0.048218	-3.03202	-1.31679	439	2.64246	33.6	13.0655	1.11613	18.6644	1.27101	1.52634	1.80022	0.255326	4.35651	0.639139	28.8467	1.4601	161.393	2.20789
1476	pingzhuang	116.234	39.9438	Ebenaceae	Diospyros	Diospyros_kaki	tree	non-native	12.3	0.4	0.004	0.005	0.00502513	-5.2933	-2.29885	434	2.63749	25.4	17.0866	1.23266	21.777	1.338	1.40483	1.16637	0.0668363	5.24969	0.720134	45.3494	1.65657	140.005	2.14614
1477	pingzhuang	116.234	39.9438	Salicaceae	Populus	Populus_tomentosa	tree	non-native	28.7	1.5	0.015	0.016	0.0162602	-4.11904	-1.78888	465	2.66745	27.9	16.6667	1.22185	19.6695	1.29379	1.4456	1.41844	0.15181	2.43783	0.387003	56.0097	1.74826	104.204	2.01788
1478	pingzhuang	116.234	39.9438	Berberidaceae	Berberis	Berberis_thunbergii	shrub	non-native		0.8	0.008	0.009	0.00908174	-4.70149	-2.04183	473	2.67486	19.4	24.3814	1.38706	13.7428	1.13807	1.2878	1.41165	0.149727	18.225	1.26067	0.9177	-0.0372993	97.6503	1.98967
1479	pingzhuang	116.234	39.9438	Oleaceae	Syringa	Syringa_oblata	shrub	non-native	6.2	0.9	0.009	0.01	0.010101	-4.59512	-1.99564	467	2.66932	28.3	16.5018	1.21753	11.4019	1.05698	1.45179	2.48203	0.394808	6.60533	0.819894	66.3621	1.82192	101.182	2.0051
1481	pingzhuang	116.234	39.9438	Rosaceae	Cerasus	Cerasus_yedoensis	tree	non-native	6.5	1.6	0.016	0.017	0.017294	-4.0574	-1.7621	471	2.67302	22.8	20.6579	1.31509	16.0055	1.20427	1.35793	1.42451	0.153665	5.60944	0.74892	23.1746	1.36501	117.334	2.06943
1482	pingzhuang	116.234	39.9438	Rosaceae	Prunus	Prunus_cerasifera	tree	non-native	16.2	3	0.03	0.031	0.0319917	-3.44228	-1.49496	481	2.68215	27.1	17.7491	1.24918	20.4316	1.3103	1.43297	1.32638	0.122667	5.92615	0.772773	10.3779	1.01611	114.274	2.05795
1483	pingzhuang	116.234	39.9438	Fabaceae	Cercis	Cercis_chinensis	shrub	non-native		2.6	0.026	0.027	0.0277492	-3.58455	-1.55675	449	2.65225	31	14.4839	1.16088	14.4282	1.15921	1.49136	2.14857	0.332149	6.44375	0.809139	68.7607	1.83734	307.174	2.48738
1484	pingzhuang	116.234	39.9438	Ulmaceae	Ulmus	Ulmus_pumila	tree	native	29.9	1.2	0.012	0.013	0.0131712	-4.32972	-1.88037	448	2.65128	33	13.5758	1.13276	18.0605	1.25673	1.51851	1.82719	0.261785	7.20354	0.857546	16.9687	1.22965	154.258	2.18825
1485	pingzhuang	116.234	39.9438	Rosaceae	Sorbaria	Sorbaria_kirilowii	shrub	native		0.6	0.006	0.007	0.00704935	-4.95482	-2.15185	445	2.64836	31.8	13.9937	1.14593	13.8802	1.14239	1.50243	2.29104	0.360032	2.22549	0.347425	5.2112	0.716938	223.311	2.34891
1486	pingzhuang	116.234	39.9438	Oleaceae	Fraxinus	Fraxinus_chinensis	tree	native	19.3	0.2	0.002	0.003	0.00300903	-5.80614	-2.52157	451	2.65418	28.2	15.9929	1.20393	11.2998	1.05307	1.45025	2.49561	0.397177	3.14534	0.497668	19.4611	1.28917	188.526	2.27537
1487	pingzhuang	116.234	39.9438	Lythraceae	Lagerstroemia	Lagerstroemia_indica	shrub	non-native	2	0.9	0.009	0.01	0.010101	-4.59512	-1.99564	423	2.62634	13.1	32.2901	1.50907	16.0108	1.20441	1.11727	0.818198	-0.0871418	12.4973	1.09682	5.3934	0.731863	62.4323	1.79541
1488	pingzhuang	116.234	39.9438	Cornaceae	Cornus	Cornus_alba	shrub	non-native		2.4	0.024	0.025	0.025641	-3.66356	-1.59106	449	2.65225	20.4	22.0098	1.34262	7.85699	0.895256	1.30963	2.59641	0.414374	18.5749	1.26893	28.5957	1.4563	164.494	2.21615
1489	pingzhuang	116.234	39.9438	Celastraceae	Euonymus	Euonymus_maackii	tree	native	11.7	0.3	0.003	0.004	0.00401606	-5.51745	-2.3962	416	2.61909	23.1	18.0087	1.25548	12.5981	1.10031	1.36361	1.8336	0.263305	1.47702	0.169385	10.2461	1.01056	98.4841	1.99337
1490	pingzhuang	116.234	39.9438	Rosaceae	Crataegus	Crataegus_pinnatifida	tree	native	8.5	3.1	0.031	0.032	0.0330579	-3.4095	-1.48073	460	2.66276	22.4	20.5357	1.31251	11.9343	1.0768	1.35025	1.87694	0.27345	6.25839	0.796463	20.8473	1.31905	163.447	2.21338
1491	pingzhuang	116.234	39.9438	Rhamnaceae	Ziziphus	Ziziphus_jujuba	tree	non-native	4.5	6.5	0.065	0.066	0.0706638	-2.64982	-1.1508	433	2.63649	35.7	12.1289	1.08382	13.525	1.13114	1.55267	2.63956	0.421531	9.03054	0.955714	5.0655	0.704622	197.761	2.29614
1492	pingzhuang	116.234	39.9438	Oleaceae	Jasminum	Jasminum_nudiflorum	shrub	non-native		0	0	0.001	0.001001	-6.90675	-2.99957	450	2.65321	34.8	12.931	1.11163	16.1212	1.2074	1.54158	2.15865	0.334183	2.04603	0.310912	2.0721	0.316411	163.636	2.21388
1493	pingzhuang	116.234	39.9438	Rosaceae	Rosa	Rosa_chinensis	shrub	non-native		3.8	0.038	0.039	0.0405827	-3.20441	-1.39166	451	2.65418	21.5	20.9767	1.32174	15.7848	1.19824	1.33244	1.36207	0.134199	13.5925	1.1333	13.8585	1.14172	189.22	2.27697
1494	pingzhuang	116.234	39.9438	Magnoliaceae	Yulania	Yulania_denudata	tree	non-native	9.3	6.2	0.062	0.063	0.0672359	-2.69955	-1.1724	442	2.64542	24.8	17.8226	1.25097	24.5765	1.39052	1.39445	1.0091	0.00393222	2.45193	0.389508	45.8033	1.6609	143.457	2.15672
1495	qingnianhu	116.397	39.9536	Sapindaceae	Aesculus	Aesculus_chinensis	tree	non-native	28.0255	1.8	0.018	0.019	0.019368	-3.94413	-1.71292	443	2.6464	20.9	21.1962	1.32626	10.3561	1.0152	1.32015	2.01813	0.304949			62.4211	1.79533	185.372	2.26804
1496	qingnianhu	116.397	39.9536	Sapindaceae	Koelreuteria	Koelreuteria_paniculata	tree	native	21.6561	2.1	0.021	0.022	0.0224949	-3.79447	-1.64792	464	2.66652	19.7	23.5533	1.37205	6.06762	0.783018	1.29447	3.24674	0.511448			9.0964	0.95887	205.378	2.31255
1497	qingnianhu	116.397	39.9536	Platanaceae	Platanus	Platanus_acerifolia	tree	non-native	19.4268	0.2	0.002	0.003	0.00300903	-5.80614	-2.52157	461	2.6637	17.5	26.3429	1.42066	8.22407	0.915087	1.24304	2.1279	0.327951			91.4527	1.9612	346.961	2.54028
1498	qingnianhu	116.397	39.9536	Salicaceae	Salix	Salix_babylonica	tree	non-native	63.3758	3.3	0.033	0.034	0.0351967	-3.3468	-1.4535	458	2.66087	24.8	18.4677	1.26641	12.5972	1.10027	1.39445	1.96869	0.294178			16.2227	1.21012	166.726	2.222
1499	qingnianhu	116.397	39.9536	Fabaceae	Cercis	Cercis_chinensis	shrub	non-native	2.86624	3.2	0.032	0.033	0.0341262	-3.37769	-1.46691	457	2.65992	26	17.5769	1.24494	20.1829	1.30498	1.41497	1.28822	0.109991			24.2244	1.38425	243.266	2.38608
1500	qingnianhu	116.397	39.9536	Oleaceae	Forsythia	Forsythia_suspensa	shrub	non-native		0	0	0.001	0.001001	-6.90675	-2.99957	482	2.68305	31	15.5484	1.19169	16.9182	1.22836	1.49136	1.83234	0.263006			12.9952	1.11378	251.759	2.40099
1501	qingnianhu	116.397	39.9536	Celastraceae	Euonymus	Euonymus_alatus	shrub	native		0.7	0.007	0.008	0.00806452	-4.82028	-2.09342	449	2.65225	10.8	41.5741	1.61882	6.95188	0.842102	1.03342	1.55354	0.191321			2.8767	0.458895	132.645	2.12269
1502	qingnianhu	116.397	39.9536	Oleaceae	Jasminum	Jasminum_nudiflorum	shrub	non-native		2.5	0.025	0.026	0.026694	-3.62331	-1.57359	446	2.64933	22.7	19.6476	1.29331	15.4743	1.18961	1.35603	1.46694	0.166414			0.9292	-0.0318908	148.737	2.17242
1503	qingnianhu	116.397	39.9536	Sapindaceae	Acer	Acer_palmatum	tree	non-native	6.36943	4	0.04	0.041	0.0427529	-3.15232	-1.36903	441	2.64444	15.7	28.0892	1.44854	11.2744	1.05209	1.1959	1.39253	0.143806			17.1133	1.23333	226.715	2.35548
1504	qingnianhu	116.397	39.9536	Rosaceae	Cotoneaster	Cotoneaster_horizontalis	shrub	native		9.1	0.091	0.092	0.101322	-2.28946	-0.994298	462	2.66464	19.5	23.6923	1.37461	9.58624	0.981648	1.29003	2.03417	0.308386			0.7903	-0.102208	110.78	2.04446
1505	qingnianhu	116.397	39.9536	Rosaceae	Prunus	Amygdalus_persica	tree	non-native	13.0573	7	0.07	0.071	0.0764263	-2.57143	-1.11676	442	2.64542	27.4	16.1314	1.20767	3.87151	0.58788	1.43775	7.07734	0.84987			26.0806	1.41632	156.478	2.19445
1506	qingnianhu	116.397	39.9536	Anacardiaceae	Cotinus	Cotinus_coggygria	tree	native	14.6497	0.2	0.002	0.003	0.00300903	-5.80614	-2.52157	467	2.66932	27.5	16.9818	1.22998	16.3258	1.21288	1.43933	1.68445	0.226457			29.5016	1.46985	240.102	2.3804
1507	qingnianhu	116.397	39.9536	Simaroubaceae	Ailanthus	Ailanthus_altissima	tree	native	30.8917	0.6	0.006	0.007	0.00704935	-4.95482	-2.15185	463	2.66558	27.8	16.6547	1.22154	12.4726	1.09596	1.44404	2.22889	0.348089			46.1065	1.66376	179.201	2.25334
1508	qingnianhu	116.397	39.9536	Rosaceae	Amygdalus	Amygdalus_triloba	shrub	native	8.59873	3.8	0.038	0.039	0.0405827	-3.20441	-1.39166	440	2.64345	23.1	19.0476	1.27984	7.36997	0.867466	1.36361	3.13434	0.496146			28.0877	1.44852	157	2.1959
1509	qingnianhu	116.397	39.9536	Oleaceae	Fraxinus	Fraxinus_chinensis	tree	native	44.2675	0.5	0.005	0.006	0.00603622	-5.10998	-2.21924	466	2.66839	23.9	19.4979	1.28999	16.7277	1.22344	1.3784	1.42877	0.154962			12.8225	1.10797	128.018	2.10727
1510	qingnianhu	116.397	39.9536	Rosaceae	Rosa	Rosa_chinensis	shrub	non-native		3.9	0.039	0.04	0.0416667	-3.17805	-1.38021	449	2.65225	18	24.9444	1.39697	9.81272	0.991789	1.25527	1.83435	0.263483			10.6323	1.02663	364.175	2.56131
1511	qingnianhu	116.397	39.9536	Magnoliaceae	Yulania	Yulania_denudata	tree	non-native	15.9236	1.9	0.019	0.02	0.0204082	-3.89182	-1.6902	422	2.62531	20.5	20.5854	1.31356	14.9605	1.17495	1.31175	1.37028	0.136809			25.6223	1.40862	264.112	2.42179
1512	qingnianhu	116.397	39.9536	Caprifoliaceae	Lonicera	Lonicera_japonica	shrub	non-native	7.00637	9.6	0.096	0.097	0.10742	-2.23101	-0.968916	456	2.65896	20.2	22.5743	1.35361	12.1154	1.08334	1.30535	1.6673	0.222014			17.5501	1.24428	159.932	2.20394
1513	qingnianhu	116.397	39.9536	Salicaceae	Populus	Populus_tremula	tree	native	58.9172	0.4	0.004	0.005	0.00502513	-5.2933	-2.29885	443	2.6464	23	19.2609	1.28468	18.0522	1.25653	1.36173	1.27408	0.105198			135.345	2.13144	83.87	1.92361
1514	qingnianhu	116.397	39.9536	Rosaceae	Malus	Malus_spectabilis	tree	non-native	8.9172	4	0.04	0.041	0.0427529	-3.15232	-1.36903	443	2.6464	23.8	18.6134	1.26983	7.34998	0.866286	1.37658	3.2381	0.510291			53.2006	1.72592	243.411	2.38634
1515	qingnianhu	116.397	39.9536	Adoxaceae	Viburnum	Viburnum_opulus	shrub	native	3.82166	3.9	0.039	0.04	0.0416667	-3.17805	-1.38021	466	2.66839	25.7	18.1323	1.25845	12.7204	1.1045	1.40993	2.02038	0.305434			24.7788	1.39408	151.163	2.17945
1516	qingnianhu	116.397	39.9536	Malvaceae	Hibiscus	Hibiscus_syriacus	shrub	non-native	6.6879	0.5	0.005	0.006	0.00603622	-5.10998	-2.21924	384	2.58433	30.1	12.7575	1.10576	6.44745	0.809388	1.47857	4.66852	0.669179			19.659	1.29356	195.774	2.29176
1517	qingnianhu	116.397	39.9536	Rosaceae	Prunus	Prunus_cerasifera	tree	non-native	9.23567	13.6	0.136	0.137	0.158749	-1.84043	-0.79929	452	2.65514	21.1	21.4218	1.33086	11.3136	1.0536	1.32428	1.86502	0.270683			4.76744	0.678286	202.508	2.30644
1518	qingnianhu	116.397	39.9536	Oleaceae	Syringa	Syringa_oblata	shrub	non-native	4.77707	4.4	0.044	0.045	0.0471204	-3.05505	-1.32679	469	2.67117	19.6	23.9286	1.37892	11.5812	1.06376	1.29226	1.69239	0.228501			28.477	1.45449	140.785	2.14856
1519	qingnianhu	116.397	39.9536	Fabaceae	Styphnolobium	Styphnolobium_japonicum	tree	non-native	35.9873	0	0	0.001	0.001001	-6.90675	-2.99957	450	2.65321	28.3	15.9011	1.20143	20.5881	1.31362	1.45179	1.37458	0.138171			9.83022	0.992563	211.211	2.32472
1520	qingnianhu	116.397	39.9536	Oleaceae	Ligustrum	Ligustrum_vicaryi	shrub	non-native		5.9	0.059	0.06	0.0638298	-2.75154	-1.19498	460	2.66276	19	24.2105	1.384	8.78332	0.943659	1.27875	2.16319	0.335095			1.0317	0.0135534	156.392	2.19421
1521	qingnianhu	116.397	39.9536	Platanaceae	Platanus	Platanus_acerifolia	tree	non-native	38.8535		0	0.001	0.001001	-6.90675	-2.99957	461	2.6637	17.5	26.3429	1.42066	8.22407	0.915087	1.24304	2.1279	0.327951			91.4527	1.9612	346.961	2.54028
1522	qingnianhu	116.397	39.9536	Platanaceae	Platanus	Platanus_acerifolia	tree	non-native	72.6115		0	0.001	0.001001	-6.90675	-2.99957	461	2.6637	17.5	26.3429	1.42066	8.22407	0.915087	1.24304	2.1279	0.327951			91.4527	1.9612	346.961	2.54028
1523	qingnianhu	116.397	39.9536	Salicaceae	Salix	Salix_babylonica	tree	non-native	37.8981	7.9	0.079	0.08	0.0869565	-2.44235	-1.0607	458	2.66087	24.8	18.4677	1.26641	12.5972	1.10027	1.39445	1.96869	0.294178			16.2227	1.21012	166.726	2.222
1524	qingnianhu	116.397	39.9536	Salicaceae	Salix	Salix_babylonica	tree	non-native	69.7452	1	0.01	0.011	0.0111223	-4.4988	-1.9538	458	2.66087	24.8	18.4677	1.26641	12.5972	1.10027	1.39445	1.96869	0.294178			16.2227	1.21012	166.726	2.222
1525	qingnianhu	116.397	39.9536	Salicaceae	Salix	Salix_babylonica	tree	non-native	33.4395	0	0	0.001	0.001001	-6.90675	-2.99957	458	2.66087	24.8	18.4677	1.26641	12.5972	1.10027	1.39445	1.96869	0.294178			16.2227	1.21012	166.726	2.222
1526	qingnianhu	116.397	39.9536	Oleaceae	Forsythia	Forsythia_suspensa	shrub	non-native		8	0.08	0.081	0.0881393	-2.42884	-1.05483	482	2.68305	31	15.5484	1.19169	16.9182	1.22836	1.49136	1.83234	0.263006			12.9952	1.11378	251.759	2.40099
1527	qingnianhu	116.397	39.9536	Oleaceae	Forsythia	Forsythia_suspensa	shrub	non-native		0.4	0.004	0.005	0.00502513	-5.2933	-2.29885	482	2.68305	31	15.5484	1.19169	16.9182	1.22836	1.49136	1.83234	0.263006			12.9952	1.11378	251.759	2.40099
1528	qingnianhu	116.397	39.9536	Celastraceae	Euonymus	Euonymus_alatus	shrub	native		3.1	0.031	0.032	0.0330579	-3.4095	-1.48073	449	2.65225	10.8	41.5741	1.61882	6.95188	0.842102	1.03342	1.55354	0.191321			2.8767	0.458895	132.645	2.12269
1529	qingnianhu	116.397	39.9536	Celastraceae	Euonymus	Euonymus_alatus	shrub	native		0.2	0.002	0.003	0.00300903	-5.80614	-2.52157	449	2.65225	10.8	41.5741	1.61882	6.95188	0.842102	1.03342	1.55354	0.191321			2.8767	0.458895	132.645	2.12269
1530	qingnianhu	116.397	39.9536	Oleaceae	Jasminum	Jasminum_nudiflorum	shrub	non-native		0.2	0.002	0.003	0.00300903	-5.80614	-2.52157	446	2.64933	22.7	19.6476	1.29331	15.4743	1.18961	1.35603	1.46694	0.166414			0.9292	-0.0318908	148.737	2.17242
1531	qingnianhu	116.397	39.9536	Oleaceae	Jasminum	Jasminum_nudiflorum	shrub	non-native		0	0	0.001	0.001001	-6.90675	-2.99957	446	2.64933	22.7	19.6476	1.29331	15.4743	1.18961	1.35603	1.46694	0.166414			0.9292	-0.0318908	148.737	2.17242
1532	qingnianhu	116.397	39.9536	Rosaceae	Cotoneaster	Cotoneaster_horizontalis	shrub	native		4.5	0.045	0.046	0.048218	-3.03202	-1.31679	462	2.66464	19.5	23.6923	1.37461	9.58624	0.981648	1.29003	2.03417	0.308386			0.7903	-0.102208	110.78	2.04446
1533	qingnianhu	116.397	39.9536	Rosaceae	Cotoneaster	Cotoneaster_horizontalis	shrub	native		1.5	0.015	0.016	0.0162602	-4.11904	-1.78888	462	2.66464	19.5	23.6923	1.37461	9.58624	0.981648	1.29003	2.03417	0.308386			0.7903	-0.102208	110.78	2.04446
1534	qingnianhu	116.397	39.9536	Rosaceae	Prunus	Amygdalus_persica	tree	non-native	10.1911	0.4	0.004	0.005	0.00502513	-5.2933	-2.29885	442	2.64542	27.4	16.1314	1.20767	3.87151	0.58788	1.43775	7.07734	0.84987			26.0806	1.41632	156.478	2.19445
1535	qingnianhu	116.397	39.9536	Rosaceae	Prunus	Amygdalus_persica	tree	non-native	12.1019	2.5	0.025	0.026	0.026694	-3.62331	-1.57359	442	2.64542	27.4	16.1314	1.20767	3.87151	0.58788	1.43775	7.07734	0.84987			26.0806	1.41632	156.478	2.19445
1536	qingnianhu	116.397	39.9536	Anacardiaceae	Cotinus	Cotinus_coggygria	tree	native	19.7452	0.4	0.004	0.005	0.00502513	-5.2933	-2.29885	467	2.66932	27.5	16.9818	1.22998	16.3258	1.21288	1.43933	1.68445	0.226457			29.5016	1.46985	240.102	2.3804
1537	qingnianhu	116.397	39.9536	Anacardiaceae	Cotinus	Cotinus_coggygria	tree	native	13.3758	0.7	0.007	0.008	0.00806452	-4.82028	-2.09342	467	2.66932	27.5	16.9818	1.22998	16.3258	1.21288	1.43933	1.68445	0.226457			29.5016	1.46985	240.102	2.3804
1538	qingnianhu	116.397	39.9536	Rosaceae	Amygdalus	Amygdalus_triloba	shrub	native	7.00637	13.9	0.139	0.14	0.162791	-1.81529	-0.78837	440	2.64345	23.1	19.0476	1.27984	7.36997	0.867466	1.36361	3.13434	0.496146			28.0877	1.44852	157	2.1959
1539	qingnianhu	116.397	39.9536	Rosaceae	Amygdalus	Amygdalus_triloba	shrub	native	5.73248	2.8	0.028	0.029	0.0298661	-3.51103	-1.52482	440	2.64345	23.1	19.0476	1.27984	7.36997	0.867466	1.36361	3.13434	0.496146			28.0877	1.44852	157	2.1959
1540	qingnianhu	116.397	39.9536	Rosaceae	Amygdalus	Amygdalus_triloba	shrub	native	7.00637	8.3	0.083	0.084	0.0917031	-2.3892	-1.03762	440	2.64345	23.1	19.0476	1.27984	7.36997	0.867466	1.36361	3.13434	0.496146			28.0877	1.44852	157	2.1959
1541	qingnianhu	116.397	39.9536	Oleaceae	Fraxinus	Fraxinus_chinensis	tree	native	30.2548	0.7	0.007	0.008	0.00806452	-4.82028	-2.09342	466	2.66839	23.9	19.4979	1.28999	16.7277	1.22344	1.3784	1.42877	0.154962			12.8225	1.10797	128.018	2.10727
1542	qingnianhu	116.397	39.9536	Oleaceae	Fraxinus	Fraxinus_chinensis	tree	native	29.9363	0	0	0.001	0.001001	-6.90675	-2.99957	466	2.66839	23.9	19.4979	1.28999	16.7277	1.22344	1.3784	1.42877	0.154962			12.8225	1.10797	128.018	2.10727
1543	qingnianhu	116.397	39.9536	Rosaceae	Rosa	Rosa_chinensis	shrub	non-native		2.5	0.025	0.026	0.026694	-3.62331	-1.57359	449	2.65225	18	24.9444	1.39697	9.81272	0.991789	1.25527	1.83435	0.263483			10.6323	1.02663	364.175	2.56131
1544	qingnianhu	116.397	39.9536	Rosaceae	Rosa	Rosa_chinensis	shrub	non-native		2.3	0.023	0.024	0.0245902	-3.70541	-1.60924	449	2.65225	18	24.9444	1.39697	9.81272	0.991789	1.25527	1.83435	0.263483			10.6323	1.02663	364.175	2.56131
1545	qingnianhu	116.397	39.9536	Magnoliaceae	Yulania	Yulania_denudata	tree	non-native	12.4204	1.6	0.016	0.017	0.017294	-4.0574	-1.7621	422	2.62531	20.5	20.5854	1.31356	14.9605	1.17495	1.31175	1.37028	0.136809			25.6223	1.40862	264.112	2.42179
1546	qingnianhu	116.397	39.9536	Magnoliaceae	Yulania	Yulania_denudata	tree	non-native	9.23567	1	0.01	0.011	0.0111223	-4.4988	-1.9538	422	2.62531	20.5	20.5854	1.31356	14.9605	1.17495	1.31175	1.37028	0.136809			25.6223	1.40862	264.112	2.42179
1547	qingnianhu	116.397	39.9536	Caprifoliaceae	Lonicera	Lonicera_japonica	shrub	non-native	7.96178	0.8	0.008	0.009	0.00908174	-4.70149	-2.04183	456	2.65896	20.2	22.5743	1.35361	12.1154	1.08334	1.30535	1.6673	0.222014			17.5501	1.24428	159.932	2.20394
1548	qingnianhu	116.397	39.9536	Salicaceae	Populus	Populus_tremula	tree	native	26.4331	1.7	0.017	0.018	0.0183299	-3.99922	-1.73684	443	2.6464	23	19.2609	1.28468	18.0522	1.25653	1.36173	1.27408	0.105198			135.345	2.13144	83.87	1.92361
1549	qingnianhu	116.397	39.9536	Salicaceae	Populus	Populus_tremula	tree	native	33.4395	2.3	0.023	0.024	0.0245902	-3.70541	-1.60924	443	2.6464	23	19.2609	1.28468	18.0522	1.25653	1.36173	1.27408	0.105198			135.345	2.13144	83.87	1.92361
1550	qingnianhu	116.397	39.9536	Rosaceae	Malus	Malus_spectabilis	tree	non-native	16.242	0.6	0.006	0.007	0.00704935	-4.95482	-2.15185	443	2.6464	23.8	18.6134	1.26983	7.34998	0.866286	1.37658	3.2381	0.510291			53.2006	1.72592	243.411	2.38634
1551	qingnianhu	116.397	39.9536	Rosaceae	Malus	Malus_spectabilis	tree	non-native	9.87261	6.6	0.066	0.067	0.0718114	-2.63371	-1.14381	443	2.6464	23.8	18.6134	1.26983	7.34998	0.866286	1.37658	3.2381	0.510291			53.2006	1.72592	243.411	2.38634
1552	qingnianhu	116.397	39.9536	Adoxaceae	Viburnum	Viburnum_opulus	shrub	native	3.18471	22.7	0.227	0.228	0.295337	-1.21964	-0.529682	466	2.66839	25.7	18.1323	1.25845	12.7204	1.1045	1.40993	2.02038	0.305434			24.7788	1.39408	151.163	2.17945
1553	qingnianhu	116.397	39.9536	Adoxaceae	Viburnum	Viburnum_opulus	shrub	native	5.41401	30.8333	0.308333	0.309333	0.447876	-0.803238	-0.348842	466	2.66839	25.7	18.1323	1.25845	12.7204	1.1045	1.40993	2.02038	0.305434			24.7788	1.39408	151.163	2.17945
1554	qingnianhu	116.397	39.9536	Malvaceae	Hibiscus	Hibiscus_syriacus	shrub	non-native	6.05096	0.8	0.008	0.009	0.00908174	-4.70149	-2.04183	384	2.58433	30.1	12.7575	1.10576	6.44745	0.809388	1.47857	4.66852	0.669179			19.659	1.29356	195.774	2.29176
1555	qingnianhu	116.397	39.9536	Malvaceae	Hibiscus	Hibiscus_syriacus	shrub	non-native		3.4	0.034	0.035	0.0362694	-3.31678	-1.44046	384	2.58433	30.1	12.7575	1.10576	6.44745	0.809388	1.47857	4.66852	0.669179			19.659	1.29356	195.774	2.29176
1556	qingnianhu	116.397	39.9536	Rosaceae	Prunus	Prunus_cerasifera	tree	non-native	11.1465	1.2	0.012	0.013	0.0131712	-4.32972	-1.88037	452	2.65514	21.1	21.4218	1.33086	11.3136	1.0536	1.32428	1.86502	0.270683			4.76744	0.678286	202.508	2.30644
1557	qingnianhu	116.397	39.9536	Oleaceae	Syringa	Syringa_oblata	shrub	non-native	6.36943	0.2	0.002	0.003	0.00300903	-5.80614	-2.52157	469	2.67117	19.6	23.9286	1.37892	11.5812	1.06376	1.29226	1.69239	0.228501			28.477	1.45449	140.785	2.14856
1558	qingnianhu	116.397	39.9536	Oleaceae	Syringa	Syringa_oblata	shrub	non-native	3.18471	0.3	0.003	0.004	0.00401606	-5.51745	-2.3962	469	2.67117	19.6	23.9286	1.37892	11.5812	1.06376	1.29226	1.69239	0.228501			28.477	1.45449	140.785	2.14856
1559	qingnianhu	116.397	39.9536	Fabaceae	Styphnolobium	Styphnolobium_japonicum	tree	non-native	30.8917	0.1	0.001	0.002	0.00200401	-6.21261	-2.6981	450	2.65321	28.3	15.9011	1.20143	20.5881	1.31362	1.45179	1.37458	0.138171			9.83022	0.992563	211.211	2.32472
1560	qingnianhu	116.397	39.9536	Oleaceae	Ligustrum	Ligustrum_vicaryi	shrub	non-native		16	0.16	0.161	0.191895	-1.65081	-0.716936	460	2.66276	19	24.2105	1.384	8.78332	0.943659	1.27875	2.16319	0.335095			1.0317	0.0135534	156.392	2.19421
1561	qingnianhu	116.397	39.9536	Oleaceae	Ligustrum	Ligustrum_vicaryi	shrub	non-native		1.9	0.019	0.02	0.0204082	-3.89182	-1.6902	460	2.66276	19	24.2105	1.384	8.78332	0.943659	1.27875	2.16319	0.335095			1.0317	0.0135534	156.392	2.19421
1562	qingheying	116.439	40.0535	Oleaceae	Fraxinus	Fraxinus_chinensis	tree	native	19.7	0.3	0.003	0.004	0.00401606	-5.51745	-2.3962	438	2.64147	23.6	18.5593	1.26856	7.78658	0.891346	1.37291	3.03086	0.481566			14.8602	1.17203	123.272	2.09086
1563	qingheying	116.439	40.0535	Cornaceae	Cornus	Cornus_alba	shrub	non-native		1.5	0.015	0.016	0.0162602	-4.11904	-1.78888	457	2.65992	23.7	19.2827	1.28517	6.96602	0.842985	1.37475	3.40223	0.531763			36.5568	1.56297	167.417	2.2238
1564	qingheying	116.439	40.0535	Salicaceae	Salix	Salix_babylonica	tree	non-native	34	0.5	0.005	0.006	0.00603622	-5.10998	-2.21924	449	2.65225	29.9	15.0167	1.17658	11.637	1.06584	1.47567	2.56939	0.40983			19.5767	1.29174	274.236	2.43812
1565	qingheying	116.439	40.0535	Adoxaceae	Sambucus	Sambucus_williamsii	shrub	native	1	0	0	0.001	0.001001	-6.90675	-2.99957	453	2.6561	39.8	11.3819	1.05622	7.99347	0.902735	1.59988	4.97906	0.697148			10.4813	1.02042	227.445	2.35688
1566	qingheying	116.439	40.0535	Hydrangeaceae	Philadelphus	Philadelphus_pekinensis	shrub	native	3	0.7	0.007	0.008	0.00806452	-4.82028	-2.09342	442	2.64542	32.3	13.6842	1.13622	7.67879	0.885293	1.5092	4.20639	0.62391			15.8532	1.20012	222.17	2.34669
1567	qingheying	116.439	40.0535	Rosaceae	Amygdalus	Amygdalus_triloba	shrub	native	14.5	2	0.02	0.021	0.0214505	-3.84201	-1.66856	461	2.6637	20.9	22.0574	1.34355	13.283	1.12329	1.32015	1.57345	0.196852			7.12229	0.852619	59.4009	1.77379
1568	qingheying	116.439	40.0535	Anacardiaceae	Rhus	Rhus_Typhina	tree	non-native	4.5	0.5	0.005	0.006	0.00603622	-5.10998	-2.21924	477	2.67852	33.2	14.3675	1.15738	14.6904	1.16703	1.52114	2.25998	0.354105			8.5114	0.930001	174.068	2.24072
1569	qingheying	116.439	40.0535	Rosaceae	Malus	Malus_baccata	tree	native	10.5	3.3	0.033	0.034	0.0351967	-3.3468	-1.4535	480	2.68124	20.4	23.5294	1.37161	12.7899	1.10687	1.30963	1.595	0.202762			24.3656	1.38678	131.534	2.11904
1570	qingheying	116.439	40.0535	Fabaceae	Styphnolobium	Styphnolobium_japonicum	tree	non-native	12	7.3	0.073	0.074	0.0799136	-2.52681	-1.09738	462	2.66464	38.2	12.0942	1.08258	15.7055	1.19605	1.58206	2.43226	0.386011			6.45178	0.809679	287.78	2.45906
1571	qingheying	116.439	40.0535	Celastraceae	Euonymus	Euonymus_alatus	shrub	native		0.2	0.002	0.003	0.00300903	-5.80614	-2.52157	447	2.65031	17.2	25.9884	1.41478	11.9025	1.07564	1.23553	1.44508	0.159892			11.2263	1.05024	115.867	2.06396
1572	qingheying	116.439	40.0535	Rosaceae	Kerria	Kerria_japonica	shrub	non-native		0.7	0.007	0.008	0.00806452	-4.82028	-2.09342	453	2.6561	27.2	16.6544	1.22153	13.1813	1.11996	1.43457	2.06353	0.31461			12.6399	1.10174	204.708	2.31114
1573	qingheying	116.439	40.0535	Rosaceae	Prunus	Prunus_cerasifera	tree	non-native	17.6	0.7	0.007	0.008	0.00806452	-4.82028	-2.09342	460	2.66276	18.9	24.3386	1.3863	13.5255	1.13115	1.27646	1.39736	0.145308			19.6968	1.29439	101.618	2.00697
1574	qingheying	116.439	40.0535	Simaroubaceae	Ailanthus	Ailanthus_altissima	tree	native	27.8	4.6	0.046	0.047	0.0493179	-3.00947	-1.307	463	2.66558	29.2	15.8562	1.2002	14.6434	1.16564	1.46538	1.99407	0.299741			42.3672	1.62703	142.511	2.15385
1575	qingheying	116.439	40.0535	Rosaceae	Prunus	Prunus_armeniaca	tree	non-native	11.6	0.2	0.002	0.003	0.00300903	-5.80614	-2.52157	417	2.62014	27	15.4444	1.18877	7.73874	0.88867	1.43136	3.48894	0.542694			33.431	1.52415	128.865	2.11013
1577	qingheying	116.439	40.0535	Rosaceae	Prunus	Amygdalus_persica	tree	non-native	13.5	0.3	0.003	0.004	0.00401606	-5.51745	-2.3962	412	2.6149	24.2	17.0248	1.23108	9.02855	0.955618	1.38382	2.68039	0.428198			20.4049	1.30973	181.912	2.25986
1578	qingheying	116.439	40.0535	Rosaceae	Malus	Malus_spectabilis	tree	non-native	9.7	0.9	0.009	0.01	0.010101	-4.59512	-1.99564	460	2.66276	21.9	21.0046	1.32231	9.96107	0.998306	1.34044	2.19856	0.342138			18.8338	1.27494	107.208	2.03023
1579	qingheying	116.439	40.0535	Rosaceae	Rosa	Rosa_chinensis	shrub	non-native		0.4	0.004	0.005	0.00502513	-5.2933	-2.29885	446	2.64933	20.8	21.4423	1.33127	11.7349	1.06948	1.31806	1.7725	0.248585			12.0873	1.08233	96.897	1.98631
1580	qingheying	116.439	40.0535	Caprifoliaceae	Lonicera	Lonicera_japonica	shrub	non-native	7.6	1.6	0.016	0.017	0.017294	-4.0574	-1.7621	443	2.6464	21.2	20.8962	1.32007	5.60594	0.748649	1.32634	3.7817	0.577687			17.2736	1.23738	101.985	2.00854
1581	qingheying	116.439	40.0535	Sapindaceae	Acer	Acer_pictum	tree	native	18.3	0.6	0.006	0.007	0.00704935	-4.95482	-2.15185	449	2.65225	25.7	17.4708	1.24231	10.8886	1.03697	1.40993	2.36027	0.372962			32.3278	1.50958	168.314	2.22612
1582	qingheying	116.439	40.0535	Berberidaceae	Berberis	Berberis_thunbergii	shrub	non-native		0	0	0.001	0.001001	-6.90675	-2.99957	457	2.65992	24.5	18.6531	1.27075	6.29089	0.798712	1.38917	3.89452	0.590454			1.353	0.131298	154.934	2.19015
1583	qingheying	116.439	40.0535	Ulmaceae	Ulmus	Ulmus_pumila	tree	native	22.3	4.7	0.047	0.048	0.0504202	-2.98736	-1.2974	426	2.62941	34.1	12.4927	1.09666	12.2861	1.08941	1.53275	2.77549	0.44334			23.4333	1.36983	171.846	2.23514
1584	qingheying	116.439	40.0535	Sapindaceae	Kolkwitzia	Kolkwitzia_amabilis	shrub	non-native		0.5	0.005	0.006	0.00603622	-5.10998	-2.21924	460	2.66276	22	20.9091	1.32034	13.5668	1.13248	1.34242	1.6216	0.209945			10.0768	1.00332	111.304	2.04651
1585	qingheying	116.439	40.0535	Oleaceae	Ligustrum	Ligustrum_vicaryi	shrub	non-native		2.3	0.023	0.024	0.0245902	-3.70541	-1.60924	465	2.66745	26.8	17.3507	1.23932	9.17936	0.962813	1.42813	2.91959	0.465322			4.10325	0.613128	141.053	2.14938
1586	qingheying	116.439	40.0535	Verbenaceae	Callicarpa	Callicarpa_bodinieri	shrub	non-native		0	0	0.001	0.001001	-6.90675	-2.99957	464	2.66652	22.5	20.6222	1.31434	12.728	1.10476	1.35218	1.76776	0.247424			6.6481	0.822698	124.439	2.09496
1587	qingheying	116.439	40.0535	Oleaceae	Syringa	Syringa_oblata	shrub	non-native	1.2	0.3	0.003	0.004	0.00401606	-5.51745	-2.3962	451	2.65418	27.5	16.4	1.21484	5.23758	0.71913	1.43933	5.25052	0.720202			40.329	1.60562	116.777	2.06736
1588	qingheying	116.439	40.0535	Salicaceae	Populus	Populus_tomentosa	tree	non-native	20.6	5.9	0.059	0.06	0.0638298	-2.75154	-1.19498	442	2.64542	30.4	14.5395	1.16255	14.1449	1.1506	1.48287	2.14919	0.332274			224.505	2.35123	279.249	2.44599
1589	qingheying	116.439	40.0535	Malvaceae	Firmiana	Firmiana_simplex	tree	non-native	15.6	1.3	0.013	0.014	0.0141988	-4.2546	-1.84775	460	2.66276	37.2	12.3656	1.09221	9.57828	0.981288	1.57054	3.88379	0.589255			80.0726	1.90348	506.452	2.70454
1590	qingheying	116.439	40.0535	Platanaceae	Platanus	Platanus_acerifolia	tree	non-native	24.1	5.3	0.053	0.054	0.0570825	-2.86326	-1.2435	471	2.67302	18.2	25.8791	1.41295	11.8051	1.07207	1.26007	1.54171	0.188002			198.278	2.29728	166.089	2.22034
1591	qingheying	116.439	40.0535	Lythraceae	Lagerstroemia	Lagerstroemia_indica	shrub	non-native	3.1	4.3	0.043	0.044	0.0460251	-3.07857	-1.33701	431	2.63448	26.4	16.3258	1.21287	11.5052	1.06089	1.4216	2.29462	0.36071			19.9135	1.29915	104.031	2.01716
1592	qingheying	116.439	40.0535	Malvaceae	Hibiscus	Hibiscus_syriacus	shrub	non-native	0.8	0.2	0.002	0.003	0.00300903	-5.80614	-2.52157	398	2.59988	24.5	16.2449	1.21072	9.98823	0.999489	1.38917	2.45289	0.389677			10.7198	1.03018	110.976	2.04523
1593	qingheying	116.439	40.0535	Adoxaceae	Viburnum	Viburnum_opulus	shrub	native	3.1	2.9	0.029	0.03	0.0309278	-3.4761	-1.50965	486	2.68664	26.6	18.2707	1.26175	16.3919	1.21463	1.42488	1.62275	0.210252			21.2766	1.3279	122.683	2.08878
1594	qingheying	116.439	40.0535	Anacardiaceae	Cotinus	Cotinus_coggygria	tree	native	15.5	0.2	0.002	0.003	0.00300903	-5.80614	-2.52157	455	2.65801	22.4	20.3125	1.30776	12.9697	1.11293	1.35025	1.7271	0.237318			17.6857	1.24762	142.872	2.15495
1595	qingheying	116.439	40.0535	Rosaceae	Crataegus	Crataegus_pinnatifida	tree	native	14.5	1.7	0.017	0.018	0.0183299	-3.99922	-1.73684	462	2.66464	19.4	23.8144	1.37684	6.61552	0.820564	1.2878	2.9325	0.467238			49.5621	1.69515	100.035	2.00015
1596	qingheying	116.439	40.0535	Oleaceae	Forsythia	Forsythia_suspensa	shrub	non-native	4.5	0	0	0.001	0.001001	-6.90675	-2.99957	485	2.68574	22.8	21.2719	1.32781	17.6695	1.24723	1.35793	1.29036	0.11071			20.9199	1.32056	94.8163	1.97688
1597	qingheying	116.439	40.0535	Rosaceae	Sorbaria	Sorbaria_kirilowii	shrub	native		2.4	0.024	0.025	0.025641	-3.66356	-1.59106	468	2.67025	23.9	19.5816	1.29185	8.83765	0.946337	1.3784	2.70434	0.432061			14.3191	1.15592	119.746	2.07826
1598	qingheying	116.439	40.0535	Buxaceae	Buxus	Buxus_sinica	shrub	non-native		2.4	0.024	0.025	0.025641	-3.66356	-1.59106	479	2.68034	22.3	21.4798	1.33203	25.0838	1.39939	1.3483	0.88902	-0.0510887			1.7184	0.235124	91.6491	1.96213
1599	qingheying	116.439	40.0535	Rosaceae	Pyrus	Pyrus_hopeiensis	tree	native	10.1	8.3	0.083	0.084	0.0917031	-2.3892	-1.03762	472	2.67394	24.2	19.5041	1.29013	22.1011	1.34441	1.38382	1.09497	0.0394005			40.368	1.60604	128.659	2.10944
1600	qingheying	116.439	40.0535	Rosaceae	Cerasus	Cerasus_yedoensis	tree	non-native	14.3	2.4	0.024	0.025	0.025641	-3.66356	-1.59106	393	2.59439	19.4	20.2577	1.30659	4.86109	0.686733	1.2878	3.99088	0.601068			34.4147	1.53674	156.16	2.19357
1601	qingheying	116.439	40.0535	Rosaceae	Prunus	Prunus_salicina	tree	non-native	22.7	6.9	0.069	0.07	0.0752688	-2.58669	-1.12338	405	2.60746	24	16.875	1.22724	2.87765	0.459037	1.38021	8.34015	0.921174			29.8956	1.47561	126.755	2.10296
1602	qingheying	116.439	40.0535	Oleaceae	Fraxinus	Fraxinus_chinensis	tree	native	18.9	0.2	0.002	0.003	0.00300903	-5.80614	-2.52157	438	2.64147	23.6	18.5593	1.26856	7.78658	0.891346	1.37291	3.03086	0.481566			14.8602	1.17203	123.272	2.09086
1603	qingheying	116.439	40.0535	Oleaceae	Fraxinus	Fraxinus_chinensis	tree	native	13.2	0.8	0.008	0.009	0.00908174	-4.70149	-2.04183	438	2.64147	23.6	18.5593	1.26856	7.78658	0.891346	1.37291	3.03086	0.481566			14.8602	1.17203	123.272	2.09086
1604	qingheying	116.439	40.0535	Oleaceae	Fraxinus	Fraxinus_chinensis	tree	native	22.3	0	0	0.001	0.001001	-6.90675	-2.99957	438	2.64147	23.6	18.5593	1.26856	7.78658	0.891346	1.37291	3.03086	0.481566			14.8602	1.17203	123.272	2.09086
1605	qingheying	116.439	40.0535	Cornaceae	Cornus	Cornus_alba	shrub	non-native		0.7	0.007	0.008	0.00806452	-4.82028	-2.09342	457	2.65992	23.7	19.2827	1.28517	6.96602	0.842985	1.37475	3.40223	0.531763			36.5568	1.56297	167.417	2.2238
1606	qingheying	116.439	40.0535	Cornaceae	Cornus	Cornus_alba	shrub	non-native		1.8	0.018	0.019	0.019368	-3.94413	-1.71292	457	2.65992	23.7	19.2827	1.28517	6.96602	0.842985	1.37475	3.40223	0.531763			36.5568	1.56297	167.417	2.2238
1607	qingheying	116.439	40.0535	Salicaceae	Salix	Salix_babylonica	tree	non-native	59	0.4	0.004	0.005	0.00502513	-5.2933	-2.29885	449	2.65225	29.9	15.0167	1.17658	11.637	1.06584	1.47567	2.56939	0.40983			19.5767	1.29174	274.236	2.43812
1608	qingheying	116.439	40.0535	Salicaceae	Salix	Salix_babylonica	tree	non-native	30.7	0.5	0.005	0.006	0.00603622	-5.10998	-2.21924	449	2.65225	29.9	15.0167	1.17658	11.637	1.06584	1.47567	2.56939	0.40983			19.5767	1.29174	274.236	2.43812
1609	qingheying	116.439	40.0535	Adoxaceae	Sambucus	Sambucus_williamsii	shrub	native	3.2	2.3	0.023	0.024	0.0245902	-3.70541	-1.60924	453	2.6561	39.8	11.3819	1.05622	7.99347	0.902735	1.59988	4.97906	0.697148			10.4813	1.02042	227.445	2.35688
1610	qingheying	116.439	40.0535	Adoxaceae	Sambucus	Sambucus_williamsii	shrub	native	5.2	1.7	0.017	0.018	0.0183299	-3.99922	-1.73684	453	2.6561	39.8	11.3819	1.05622	7.99347	0.902735	1.59988	4.97906	0.697148			10.4813	1.02042	227.445	2.35688
1611	qingheying	116.439	40.0535	Hydrangeaceae	Philadelphus	Philadelphus_pekinensis	shrub	native	0.9	1.7	0.017	0.018	0.0183299	-3.99922	-1.73684	442	2.64542	32.3	13.6842	1.13622	7.67879	0.885293	1.5092	4.20639	0.62391			15.8532	1.20012	222.17	2.34669
1612	qingheying	116.439	40.0535	Hydrangeaceae	Philadelphus	Philadelphus_pekinensis	shrub	native	1	0.7	0.007	0.008	0.00806452	-4.82028	-2.09342	442	2.64542	32.3	13.6842	1.13622	7.67879	0.885293	1.5092	4.20639	0.62391			15.8532	1.20012	222.17	2.34669
1613	qingheying	116.439	40.0535	Rosaceae	Amygdalus	Amygdalus_triloba	shrub	native	11.2	0.9	0.009	0.01	0.010101	-4.59512	-1.99564	461	2.6637	20.9	22.0574	1.34355	13.283	1.12329	1.32015	1.57345	0.196852			7.12229	0.852619	59.4009	1.77379
1614	qingheying	116.439	40.0535	Rosaceae	Amygdalus	Amygdalus_triloba	shrub	native	8.7	0.7	0.007	0.008	0.00806452	-4.82028	-2.09342	461	2.6637	20.9	22.0574	1.34355	13.283	1.12329	1.32015	1.57345	0.196852			7.12229	0.852619	59.4009	1.77379
1615	qingheying	116.439	40.0535	Anacardiaceae	Rhus	Rhus_Typhina	tree	non-native	3	7.1	0.071	0.072	0.0775862	-2.55637	-1.11022	477	2.67852	33.2	14.3675	1.15738	14.6904	1.16703	1.52114	2.25998	0.354105			8.5114	0.930001	174.068	2.24072
1616	qingheying	116.439	40.0535	Rosaceae	Malus	Malus_baccata	tree	native	18	7.8	0.078	0.079	0.0857763	-2.45601	-1.06663	480	2.68124	20.4	23.5294	1.37161	12.7899	1.10687	1.30963	1.595	0.202762			24.3656	1.38678	131.534	2.11904
1617	qingheying	116.439	40.0535	Rosaceae	Malus	Malus_baccata	tree	native	19.8	1.9	0.019	0.02	0.0204082	-3.89182	-1.6902	480	2.68124	20.4	23.5294	1.37161	12.7899	1.10687	1.30963	1.595	0.202762			24.3656	1.38678	131.534	2.11904
1618	qingheying	116.439	40.0535	Fabaceae	Styphnolobium	Styphnolobium_japonicum	tree	non-native	20.6	0.9	0.009	0.01	0.010101	-4.59512	-1.99564	462	2.66464	38.2	12.0942	1.08258	15.7055	1.19605	1.58206	2.43226	0.386011			6.45178	0.809679	287.78	2.45906
1619	qingheying	116.439	40.0535	Fabaceae	Styphnolobium	Styphnolobium_japonicum	tree	non-native	21.3	0.8	0.008	0.009	0.00908174	-4.70149	-2.04183	462	2.66464	38.2	12.0942	1.08258	15.7055	1.19605	1.58206	2.43226	0.386011			6.45178	0.809679	287.78	2.45906
1620	qingheying	116.439	40.0535	Celastraceae	Euonymus	Euonymus_alatus	shrub	native		2.4	0.024	0.025	0.025641	-3.66356	-1.59106	447	2.65031	17.2	25.9884	1.41478	11.9025	1.07564	1.23553	1.44508	0.159892			11.2263	1.05024	115.867	2.06396
1621	qingheying	116.439	40.0535	Celastraceae	Euonymus	Euonymus_alatus	shrub	native		1.5	0.015	0.016	0.0162602	-4.11904	-1.78888	447	2.65031	17.2	25.9884	1.41478	11.9025	1.07564	1.23553	1.44508	0.159892			11.2263	1.05024	115.867	2.06396
1622	qingheying	116.439	40.0535	Rosaceae	Kerria	Kerria_japonica	shrub	non-native		1.2	0.012	0.013	0.0131712	-4.32972	-1.88037	453	2.6561	27.2	16.6544	1.22153	13.1813	1.11996	1.43457	2.06353	0.31461			12.6399	1.10174	204.708	2.31114
1623	qingheying	116.439	40.0535	Rosaceae	Prunus	Prunus_cerasifera	tree	non-native	10.3	1	0.01	0.011	0.0111223	-4.4988	-1.9538	460	2.66276	18.9	24.3386	1.3863	13.5255	1.13115	1.27646	1.39736	0.145308			19.6968	1.29439	101.618	2.00697
1624	qingheying	116.439	40.0535	Rosaceae	Prunus	Prunus_cerasifera	tree	non-native	11.2	8	0.08	0.081	0.0881393	-2.42884	-1.05483	460	2.66276	18.9	24.3386	1.3863	13.5255	1.13115	1.27646	1.39736	0.145308			19.6968	1.29439	101.618	2.00697
1625	qingheying	116.439	40.0535	Simaroubaceae	Ailanthus	Ailanthus_altissima	tree	native	19.7	1.3	0.013	0.014	0.0141988	-4.2546	-1.84775	463	2.66558	29.2	15.8562	1.2002	14.6434	1.16564	1.46538	1.99407	0.299741			42.3672	1.62703	142.511	2.15385
1626	qingheying	116.439	40.0535	Simaroubaceae	Ailanthus	Ailanthus_altissima	tree	native	25.7	2.4	0.024	0.025	0.025641	-3.66356	-1.59106	463	2.66558	29.2	15.8562	1.2002	14.6434	1.16564	1.46538	1.99407	0.299741			42.3672	1.62703	142.511	2.15385
1627	qingheying	116.439	40.0535	Rosaceae	Prunus	Prunus_armeniaca	tree	non-native	17	3	0.03	0.031	0.0319917	-3.44228	-1.49496	417	2.62014	27	15.4444	1.18877	7.73874	0.88867	1.43136	3.48894	0.542694			33.431	1.52415	128.865	2.11013
1628	qingheying	116.439	40.0535	Rosaceae	Prunus	Prunus_armeniaca	tree	non-native	9.7	4.875	0.04875	0.04975	0.0523546	-2.94971	-1.28104	417	2.62014	27	15.4444	1.18877	7.73874	0.88867	1.43136	3.48894	0.542694			33.431	1.52415	128.865	2.11013
1629	qingheying	116.439	40.0535	Rosaceae	Prunus	Amygdalus_persica	tree	non-native	6.5	0.2	0.002	0.003	0.00300903	-5.80614	-2.52157	412	2.6149	24.2	17.0248	1.23108	9.02855	0.955618	1.38382	2.68039	0.428198			20.4049	1.30973	181.912	2.25986
1630	qingheying	116.439	40.0535	Rosaceae	Malus	Malus_spectabilis	tree	non-native	11.8	1.3	0.013	0.014	0.0141988	-4.2546	-1.84775	460	2.66276	21.9	21.0046	1.32231	9.96107	0.998306	1.34044	2.19856	0.342138			18.8338	1.27494	107.208	2.03023
1631	qingheying	116.439	40.0535	Rosaceae	Malus	Malus_spectabilis	tree	non-native	13.6	0.7	0.007	0.008	0.00806452	-4.82028	-2.09342	460	2.66276	21.9	21.0046	1.32231	9.96107	0.998306	1.34044	2.19856	0.342138			18.8338	1.27494	107.208	2.03023
1632	qingheying	116.439	40.0535	Rosaceae	Rosa	Rosa_chinensis	shrub	non-native		8	0.08	0.081	0.0881393	-2.42884	-1.05483	446	2.64933	20.8	21.4423	1.33127	11.7349	1.06948	1.31806	1.7725	0.248585			12.0873	1.08233	96.897	1.98631
1633	qingheying	116.439	40.0535	Rosaceae	Rosa	Rosa_chinensis	shrub	non-native		6.5	0.065	0.066	0.0706638	-2.64982	-1.1508	446	2.64933	20.8	21.4423	1.33127	11.7349	1.06948	1.31806	1.7725	0.248585			12.0873	1.08233	96.897	1.98631
1634	qingheying	116.439	40.0535	Caprifoliaceae	Lonicera	Lonicera_japonica	shrub	non-native		1.6	0.016	0.017	0.017294	-4.0574	-1.7621	443	2.6464	21.2	20.8962	1.32007	5.60594	0.748649	1.32634	3.7817	0.577687			17.2736	1.23738	101.985	2.00854
1635	qingheying	116.439	40.0535	Sapindaceae	Acer	Acer_pictum	tree	native	27.9	1.1	0.011	0.012	0.0121457	-4.41078	-1.91558	449	2.65225	25.7	17.4708	1.24231	10.8886	1.03697	1.40993	2.36027	0.372962			32.3278	1.50958	168.314	2.22612
1636	qingheying	116.439	40.0535	Sapindaceae	Acer	Acer_pictum	tree	native	19		0	0.001	0.001001	-6.90675	-2.99957	449	2.65225	25.7	17.4708	1.24231	10.8886	1.03697	1.40993	2.36027	0.372962			32.3278	1.50958	168.314	2.22612
1637	qingheying	116.439	40.0535	Berberidaceae	Berberis	Berberis_thunbergii	shrub	non-native		0.8	0.008	0.009	0.00908174	-4.70149	-2.04183	457	2.65992	24.5	18.6531	1.27075	6.29089	0.798712	1.38917	3.89452	0.590454			1.353	0.131298	154.934	2.19015
1638	qingheying	116.439	40.0535	Berberidaceae	Berberis	Berberis_thunbergii	shrub	non-native		0.2	0.002	0.003	0.00300903	-5.80614	-2.52157	457	2.65992	24.5	18.6531	1.27075	6.29089	0.798712	1.38917	3.89452	0.590454			1.353	0.131298	154.934	2.19015
1639	qingheying	116.439	40.0535	Ulmaceae	Ulmus	Ulmus_pumila	tree	native	39.1	0.6	0.006	0.007	0.00704935	-4.95482	-2.15185	426	2.62941	34.1	12.4927	1.09666	12.2861	1.08941	1.53275	2.77549	0.44334			23.4333	1.36983	171.846	2.23514
1640	qingheying	116.439	40.0535	Ulmaceae	Ulmus	Ulmus_pumila	tree	native	35.4		0	0.001	0.001001	-6.90675	-2.99957	426	2.62941	34.1	12.4927	1.09666	12.2861	1.08941	1.53275	2.77549	0.44334			23.4333	1.36983	171.846	2.23514
1641	qingheying	116.439	40.0535	Ulmaceae	Ulmus	Ulmus_pumila	tree	native	35.4		0	0.001	0.001001	-6.90675	-2.99957	426	2.62941	34.1	12.4927	1.09666	12.2861	1.08941	1.53275	2.77549	0.44334			23.4333	1.36983	171.846	2.23514
1642	qingheying	116.439	40.0535	Sapindaceae	Kolkwitzia	Kolkwitzia_amabilis	shrub	non-native		0	0	0.001	0.001001	-6.90675	-2.99957	460	2.66276	22	20.9091	1.32034	13.5668	1.13248	1.34242	1.6216	0.209945			10.0768	1.00332	111.304	2.04651
1643	qingheying	116.439	40.0535	Sapindaceae	Kolkwitzia	Kolkwitzia_amabilis	shrub	non-native		0.3	0.003	0.004	0.00401606	-5.51745	-2.3962	460	2.66276	22	20.9091	1.32034	13.5668	1.13248	1.34242	1.6216	0.209945			10.0768	1.00332	111.304	2.04651
1644	qingheying	116.439	40.0535	Oleaceae	Ligustrum	Ligustrum_vicaryi	shrub	non-native		1.1	0.011	0.012	0.0121457	-4.41078	-1.91558	465	2.66745	26.8	17.3507	1.23932	9.17936	0.962813	1.42813	2.91959	0.465322			4.10325	0.613128	141.053	2.14938
1645	qingheying	116.439	40.0535	Oleaceae	Ligustrum	Ligustrum_vicaryi	shrub	non-native		0.9	0.009	0.01	0.010101	-4.59512	-1.99564	465	2.66745	26.8	17.3507	1.23932	9.17936	0.962813	1.42813	2.91959	0.465322			4.10325	0.613128	141.053	2.14938
1646	qingheying	116.439	40.0535	Verbenaceae	Callicarpa	Callicarpa_bodinieri	shrub	non-native		0.2	0.002	0.003	0.00300903	-5.80614	-2.52157	464	2.66652	22.5	20.6222	1.31434	12.728	1.10476	1.35218	1.76776	0.247424			6.6481	0.822698	124.439	2.09496
1647	qingheying	116.439	40.0535	Verbenaceae	Callicarpa	Callicarpa_bodinieri	shrub	non-native		0	0	0.001	0.001001	-6.90675	-2.99957	464	2.66652	22.5	20.6222	1.31434	12.728	1.10476	1.35218	1.76776	0.247424			6.6481	0.822698	124.439	2.09496
1648	qingheying	116.439	40.0535	Oleaceae	Syringa	Syringa_oblata	shrub	non-native	1.2	0.9	0.009	0.01	0.010101	-4.59512	-1.99564	451	2.65418	27.5	16.4	1.21484	5.23758	0.71913	1.43933	5.25052	0.720202			40.329	1.60562	116.777	2.06736
1649	qingheying	116.439	40.0535	Oleaceae	Syringa	Syringa_oblata	shrub	non-native	8.7	8.625	0.08625	0.08725	0.0955902	-2.34768	-1.01959	451	2.65418	27.5	16.4	1.21484	5.23758	0.71913	1.43933	5.25052	0.720202			40.329	1.60562	116.777	2.06736
1650	qingheying	116.439	40.0535	Salicaceae	Populus	Populus_tomentosa	tree	non-native	44.5	9.83333	0.0983333	0.0993333	0.110289	-2.20465	-0.957469	442	2.64542	30.4	14.5395	1.16255	14.1449	1.1506	1.48287	2.14919	0.332274			224.505	2.35123	279.249	2.44599
1651	qingheying	116.439	40.0535	Salicaceae	Populus	Populus_tomentosa	tree	non-native	22	1	0.01	0.011	0.0111223	-4.4988	-1.9538	442	2.64542	30.4	14.5395	1.16255	14.1449	1.1506	1.48287	2.14919	0.332274			224.505	2.35123	279.249	2.44599
1652	qingheying	116.439	40.0535	Malvaceae	Firmiana	Firmiana_simplex	tree	non-native	15.6	0.3	0.003	0.004	0.00401606	-5.51745	-2.3962	460	2.66276	37.2	12.3656	1.09221	9.57828	0.981288	1.57054	3.88379	0.589255			80.0726	1.90348	506.452	2.70454
1653	qingheying	116.439	40.0535	Malvaceae	Firmiana	Firmiana_simplex	tree	non-native	30	0.8	0.008	0.009	0.00908174	-4.70149	-2.04183	460	2.66276	37.2	12.3656	1.09221	9.57828	0.981288	1.57054	3.88379	0.589255			80.0726	1.90348	506.452	2.70454
1654	qingheying	116.439	40.0535	Lythraceae	Lagerstroemia	Lagerstroemia_indica	shrub	non-native	2.1	4.7	0.047	0.048	0.0504202	-2.98736	-1.2974	431	2.63448	26.4	16.3258	1.21287	11.5052	1.06089	1.4216	2.29462	0.36071			19.9135	1.29915	104.031	2.01716
1655	qingheying	116.439	40.0535	Lythraceae	Lagerstroemia	Lagerstroemia_indica	shrub	non-native	2.9	0	0	0.001	0.001001	-6.90675	-2.99957	431	2.63448	26.4	16.3258	1.21287	11.5052	1.06089	1.4216	2.29462	0.36071			19.9135	1.29915	104.031	2.01716
1656	qingheying	116.439	40.0535	Malvaceae	Hibiscus	Hibiscus_syriacus	shrub	non-native	1.9	1.6	0.016	0.017	0.017294	-4.0574	-1.7621	398	2.59988	24.5	16.2449	1.21072	9.98823	0.999489	1.38917	2.45289	0.389677			10.7198	1.03018	110.976	2.04523
1657	qingheying	116.439	40.0535	Malvaceae	Hibiscus	Hibiscus_syriacus	shrub	non-native	1.9	0.4	0.004	0.005	0.00502513	-5.2933	-2.29885	398	2.59988	24.5	16.2449	1.21072	9.98823	0.999489	1.38917	2.45289	0.389677			10.7198	1.03018	110.976	2.04523
1658	qingheying	116.439	40.0535	Adoxaceae	Viburnum	Viburnum_opulus	shrub	native	4.2	1.1	0.011	0.012	0.0121457	-4.41078	-1.91558	486	2.68664	26.6	18.2707	1.26175	16.3919	1.21463	1.42488	1.62275	0.210252			21.2766	1.3279	122.683	2.08878
1659	qingheying	116.439	40.0535	Adoxaceae	Viburnum	Viburnum_opulus	shrub	native	1.8	5.66667	0.0566667	0.0576667	0.0611956	-2.79368	-1.21328	486	2.68664	26.6	18.2707	1.26175	16.3919	1.21463	1.42488	1.62275	0.210252			21.2766	1.3279	122.683	2.08878
1660	qingheying	116.439	40.0535	Anacardiaceae	Cotinus	Cotinus_coggygria	tree	native	9.3	0.3	0.003	0.004	0.00401606	-5.51745	-2.3962	455	2.65801	22.4	20.3125	1.30776	12.9697	1.11293	1.35025	1.7271	0.237318			17.6857	1.24762	142.872	2.15495
1661	qingheying	116.439	40.0535	Anacardiaceae	Cotinus	Cotinus_coggygria	tree	native	14.8	0.2	0.002	0.003	0.00300903	-5.80614	-2.52157	455	2.65801	22.4	20.3125	1.30776	12.9697	1.11293	1.35025	1.7271	0.237318			17.6857	1.24762	142.872	2.15495
1662	qingheying	116.439	40.0535	Rosaceae	Crataegus	Crataegus_pinnatifida	tree	native	13.5	0	0	0.001	0.001001	-6.90675	-2.99957	462	2.66464	19.4	23.8144	1.37684	6.61552	0.820564	1.2878	2.9325	0.467238			49.5621	1.69515	100.035	2.00015
1663	qingheying	116.439	40.0535	Rosaceae	Crataegus	Crataegus_pinnatifida	tree	native	10.2	1.375	0.01375	0.01475	0.0149708	-4.20165	-1.82475	462	2.66464	19.4	23.8144	1.37684	6.61552	0.820564	1.2878	2.9325	0.467238			49.5621	1.69515	100.035	2.00015
1664	qingheying	116.439	40.0535	Oleaceae	Forsythia	Forsythia_suspensa	shrub	non-native	3.5	1.1	0.011	0.012	0.0121457	-4.41078	-1.91558	485	2.68574	22.8	21.2719	1.32781	17.6695	1.24723	1.35793	1.29036	0.11071			20.9199	1.32056	94.8163	1.97688
1665	qingheying	116.439	40.0535	Oleaceae	Forsythia	Forsythia_suspensa	shrub	non-native	3.5	3.2	0.032	0.033	0.0341262	-3.37769	-1.46691	485	2.68574	22.8	21.2719	1.32781	17.6695	1.24723	1.35793	1.29036	0.11071			20.9199	1.32056	94.8163	1.97688
[truncated: 1,025 more rows]
